# Supplementary material for: Integrative genomic and transcriptomic analysis for pinpointing recurrent alterations of plant homeodomain genes and their clinical significance in breast cancer
Source: Oncotarget. 2016 Dec 31;8(8):13099–115. doi: 10.18632/oncotarget.14402 (PMC5355080; doi:10.18632/oncotarget.14402)
Supplement: Supplementary file 2 [file oncotarget-08-13099-s002.xlsx]

## Sheet: S1
Table 1. List of human PHD finger-containing proteins
OfficialSymbol	Official Full Name	Other Aliases	Gene ID	Gene Location	Number of PHD	Histone Ligand of PHD
AIRE	autoimmune regulator	APS1; APSI; PGA1; AIRE1; APECED	326	21q22.3	2	H3K4me0
ASH1L	ash1 (absent, small, or homeotic)-like (Drosophila)	ASH11; KMT2H; ASH1L	55870	1q22	1
ASH2L	ash2 (absent, small, or homeotic)-like (Drosophila)	ASH21; Bre2; ASH2L; ASH2L2	9070	8p11.2	1
ASXL1	additional sex combs like 1, transcriptional regulator	MDS; BOPS	171023	20q11	1	H3K4me3
ASXL2	additional sex combs like 2, transcriptional regulator	ASXH2	55252	2p24.1	1	H3K4me3
ASXL3	additional sex combs like 3, transcriptional regulator	BRPS; KIAA1713	80816	18q11	1	H3K4me3
BAZ1A	bromodomain adjacent to zinc finger domain 1A	ACF1; WALp1; hACF1; WCRF180	11177	14q13.2	1
BAZ1B	bromodomain adjacent to zinc finger domain 1B	WSTF; WBSCR9; WBSCR10	9031	7q11.23	1
BAZ2A	bromodomain adjacent to zinc finger domain 2A	TIP5; WALp3	11176	12q13.3	1	H3K4me0
BAZ2B	bromodomain adjacent to zinc finger domain 2B	WALp4	29994	2q24.2	1	H3K4me0
BPTF	bromodomain PHD finger transcription factor	FAC1; FALZ; NURF301	2186	17q24.3	2	H3K4me3
BRD1	bromodomain containing 1	BRL; BRPF1; BRPF2	23774	22q13.33	2	H3K4me0
BRPF1	bromodomain and PHD finger containing 1	BR140	7862	3p26-p25	2	H3K4me0
BRPF3	bromodomain and PHD finger containing 3		27154	6p21	2	H3K4me0
CHD3	chromodomain helicase DNA binding protein 3	ZFH; Mi-2a; Mi2-ALPHA	1107	17p13.1	2	H3K4me0
CHD4	chromodomain helicase DNA binding protein 4	CHD-4; Mi-2b; Mi2-BETA	1108	12p13	2	H3K4me0, H3K9me3
CHD5	chromodomain helicase DNA binding protein 5	CHD-5	26038	1p36.31	2	H3k4me0
CREBBP	CREB binding protein	CBP; RSTS; KAT3A	1387	16p13.3	1
CXXC1	CXXC finger protein 1	CFP1; CGBP; SPP1; PCCX1; PHF18; hCGBP; ZCGPC1; HsT2645; 2410002I16Rik; 5830420C16Rik	30827	18q12	1	H3K4me3
DIDO1	death inducer-obliterator 1	BYE1; DIO1; DATF1; DIDO2; DIDO3; DIO-1; DATF-1; C20orf158; dJ885L7.8	11083	20q13.33	1	H3K4me3
DPF1	D4, zinc and double PHD fingers family 1	NEUD4; BAF45b; neuro-d4	8193	19q13.2	2	H3K14ac
DPF2	D4, zinc and double PHD fingers family 2	REQ; UBID4; ubi-d4	5977	11q13	2	H3K14ac
DPF3	D4, zinc and double PHD fingers, family 3	CERD4; BAF45C	8110	14q24.2	2	H3K14ac
EP300	E1A binding protein p300	p300; KAT3B; RSTS2	2033	22q13.2	1
FBXL19	F-box and leucine-rich repeat protein 19	Fbl19; CXXC11; JHDM1C	54620	16p11.2	1
G2E3	G2/M-phase specific E3 ubiquitin protein ligase	PHF7B; KIAA1333	55632	14q12	2
ING1	inhibitor of growth family member 1	p33; p47; p33ING1; p24ING1c; p33ING1b; p47ING1a	3621	13q34	1	H3K4me3
ING2	inhibitor of growth family member 2	ING1L; p33ING2	3622	4q35.1	1	H3K4me3
ING3	inhibitor of growth family member 3	Eaf4; ING2; MEAF4; p47ING3	54556	7q31	1	H3K4me3
ING4	inhibitor of growth family member 4	my036; p29ING4	51147	12p13.31	1	H3K4me3
ING5	inhibitor of growth family member 5	p28ING5	84289	2q37.3	1	H3K4me3
INTS12	integrator complex subunit 12	INT12; PHF22; SBBI22	57117	4q24	1
JADE1	jade family PHD finger 1	PHF17	79960	4q26-q27	2	H3K4me0
JADE2	jade family PHD finger 2	PHF15; JADE-2	23338	5q31.1	2
JADE3	jade family PHD finger 3	PHF16; JADE-3	9767	Xp11.23	2
KAT6A	K(lysine) acetyltransferase 6A	MOZ, MRD32, MYST-3, MYST3, RUNXBP2, ZC2HC6A, ZNF220	7994	8p11	2	H3K4me0
KAT6B	K(lysine) acetyltransferase 6B	qkf; MORF; MOZ2; GTPTS; MYST4; ZC2HC6B; querkopf	23522	10q22.2	2
KDM2A	lysine (K)-specific demethylase 2A	FBL7; CXXC8; FBL11; FBXL11; JHDM1A; LILINA	22992	11q13.2	1	H3K4me3
KDM2B	lysine (K)-specific demethylase 2B	CXXC2; Fbl10; PCCX2; FBXL10; JHDM1B	84678	12q24.31	1
KDM4A	lysine (K)-specific demethylase 4A	JMJD2; JHDM3A; JMJD2A; TDRD14A	9682	1p34.1	2
KDM4B	lysine (K)-specific demethylase 4B	JMJD2B; TDRD14B	23030	19p13.3	2
KDM4C	lysine (K)-specific demethylase 4C	GASC1; JHDM3C; JMJD2C; TDRD14C	23081	9p24.1	2
KDM5A	lysine (K)-specific demethylase 5A	RBP2; RBBP2; RBBP-2	5927	12p11	3	H3K4me0, H3K4me3
KDM5B	lysine (K)-specific demethylase 5B	CT31; PLU1; PUT1; PLU-1; JARID1B; PPP1R98; RBBP2H1A; RBP2-H1	10765	1q32.1	3	H3K4me0, H3K4me3
KDM5C	lysine (K)-specific demethylase 5C	MRXJ; SMCX; MRX13; MRXSJ; XE169; MRXSCJ; JARID1C; DXS1272E	8242	Xp11.22-p11.21	2
KDM5D	lysine (K)-specific demethylase 5D	HY; HYA; SMCY; JARID1D	8284	Yq11	2	H3K4me0
KDM7A	lysine (K)-specific demethylase 7A	JHDM1D	80853	7q34	1	H3K4me3
KMT2A	lysine (K)-specific methyltransferase 2A	ALL-1, CXXC7, HRX, HTRX1, MLL, MLL-AF9, MLL/GAS7, MLL1, MLL1A, TET1-MLL, TRX1, WDSTS	4297	11q23	4	H3K4me3
KMT2B	lysine (K)-specific methyltransferase 2B	HRX2; MLL2; MLL4; TRX2; WBP7; MLL1B; WBP-7; CXXC10	9757	19q13.1	4	H3K4me3
KMT2C	lysine (K)-specific methyltransferase 2C	HALR; MLL3	58508	7q36.1	8	H3K4me3
KMT2D	lysine (K)-specific methyltransferase 2D	ALR; KMS; MLL2; MLL4; AAD10; KABUK1; TNRC21; CAGL114	8085	12q13.12	6	H3K4me3, H4R3me2a
KMT2E	lysine (K)-specific methyltransferase 2E	MLL5; NKp44L; HDCMC04P	55904	7q22.1	1	H3K4me3
MLLT10	myeloid/lymphoid or mixed-lineage leukemia (trithorax homolog, Drosophila); translocated to, 10	AF10	8028	10p12	2	H3K27me0
MLLT6	myeloid/lymphoid or mixed-lineage leukemia (trithorax homolog, Drosophila); translocated to, 6	AF17	4302	17q21	2	H3K27me0
MTF2	metal response element binding transcription factor 2	M96; PCL2; TDRD19A; dJ976O13.2	22823	1p22.	2
NSD1	nuclear receptor binding SET domain protein 1	STO; KMT3B; SOTOS; ARA267; SOTOS1	64324	5q35	5	H3K4me0,H3K9me3
PHF1	PHD finger protein 1	PCL1; PHF2; hPHF1; MTF2L2; TDRD19C	5252	6p21.3	2
PHF10	PHD finger protein 10	BAF45A; XAP135	55274	6q27	2
PHF11	PHD finger protein 11	APY; BCAP; IGEL; IGER; IGHER; NYREN34; NY-REN-34	51131	13q14.2	1
PHF12	PHD finger protein 12	PF1	57649	17q11.2	2
PHF13	PHD finger protein 13	PHF5; SPOC1	148479	1p36.31	1
PHF14	PHD finger protein 14		9678	7p21.3	4
PHF19	PHD finger protein 19	PCL3; MTF2L1; TDRD19B	26147	9q33.2	2
PHF2	PHD finger protein 2	GRC5; JHDM1E; CENP-35	5253	9q22.31	1	H3K4me3
PHF20	PHD finger protein 20	NZF; TZP; GLEA2; HCA58; TDRD20A; C20orf104	51230	20q11.22-q11.23	1
PHF20L1	PHD finger protein 20-like 1	URLC1; CGI-72; TDRD20B	51105	8q24.22	1
PHF21A	PHD finger protein 21A	BHC80; BM-006	51317	11p11.2	1	H3K4me0
PHF21B	PHD finger protein 21B	PHF4; BHC80L	112885	22q13.31	1
PHF23	PHD finger protein 23	hJUNE-1b	79142	17p13.1	1	H3K4me3
PHF24	PHD finger protein 24	KIAA1045	23349	9p13.3	1
PHF3	PHD finger protein 3		23469	6q12	1	H3K4me3
PHF6	PHD finger protein 6	BFLS; BORJ; CENP-31	84295	Xq26.3	2
PHF7	PHD finger protein 7	HSPC045; HSPC226; NYD-SP6	51533	3p21.1	2
PHF8	PHD finger protein 8	JHDM1F; MRXSSD; ZNF422	23133	Xp11.22	1	H3K4
PHRF1	PHD and ring finger domains 1	RNF221; PPP1R125	57661	11p15.5	1
PYGO1	pygopus family PHD finger 1		26108	15q21.3	1	H3K4me3
PYGO2	pygopus family PHD finger 2	1190004M21Rik	90780	1q21.3	1	H3K4me3
RAG2	recombination activating gene 2	RAG-2	5897	11p13	1	H3K4me3
RAI1	retinoic acid induced 1	SMS; SMCR	10743	17p11.2	1
RSF1	remodeling and spacing factor 1	XAP8; p325; HBXAP; RSF-1	51773	11q14.1	1
SHPRH	SNF2 histone linker PHD RING helicase, E3 ubiquitin protein ligase	bA545I5.2	257218	6q24.3	1
SP100	SP100 nuclear antigen	lysp100b	6672	2q37.1	1	H3K4me0
SP110	SP110 nuclear body protein	IPR1; VODI; IFI41; IFI75	3431	2q37.1	1
SP140	SP140 nuclear body protein	LYSP100; LYSP100-A; LYSP100-B	11262	2q37.1	1
SP140L	SP140 nuclear body protein like		93349	2q37.1	1
TAF3	TATA-box binding protein associated factor 3	TAF140; TAFII140; TAFII-140	83860	10p15.1	1	H3K4me3
TCF19	TCF19	SC1; TCF-19	6941	6p21.3	1
TCF20	transcription factor 20 (AR1)	AR1; SPBP; TCF-20	6942	22q13.3; 22q13.3	1
TRIM24	tripartite motif containing 24	PTC6; TF1A; TIF1; RNF82; TIF1A; hTIF1; TIF1ALPHA	8805	7q32-q34	1	H3K4me0
TRIM28	tripartite motif containing 28	KAP1; TF1B; RNF96; TIF1B; PPP1R157	10155	19q13.4	1
TRIM33	tripartite motif containing 33	ECTO; PTC7; RFG7; TF1G; TIF1G; TIFGAMMA; TIF1GAMMA	51592	1p13.1	1	H3K4me0
TRIM66	tripartite motif containing 66	TIF1D; C11orf29; TIF1DELTA	9866	11p15.4	1
UBR7	ubiquitin protein ligase E3 component n-recognin 7 (putative)	C14orf130	55148	14q32.12	1
UHRF1	ubiquitin-like with PHD and ring finger domains 1	Np95; hNP95; ICBP90; RNF106; hUHRF1; huNp95	29128	19p13.3	1	H3K4me0
UHRF2	ubiquitin-like with PHD and ring finger domains 2, E3 ubiquitin protein ligase	NIRF; URF2; RNF107	115426	9p24.1	2	H3K4me0
WHSC1	Wolf-Hirschhorn syndrome candidate 1	WHS; NSD2; TRX5; MMSET; REIIBP	7468	4p16.3	5
WHSC1L1	Wolf-Hirschhorn syndrome candidate 1-like 1	NSD3; pp14328	54904	8p11.2	5	H3K4me0, H3K9me3
ZMYND11	zinc finger, MYND-type containing 11	BS69; BRAM1; MRD30	10771	10p14	1
ZMYND8	zinc finger, MYND-type containing 8	RACK7; PRKCBP1; PRO2893	23613	20q13.12	1
