# Supplementary material for: Integrative genomic and transcriptomic analysis for pinpointing recurrent alterations of plant homeodomain genes and their clinical significance in breast cancer
Source: Oncotarget. 2016 Dec 31;8(8):13099–115. doi: 10.18632/oncotarget.14402 (PMC5355080; doi:10.18632/oncotarget.14402)
Supplement: Supplementary file 3 [file oncotarget-08-13099-s003.xlsx]

## Sheet: S2-Totla DNA and RNA
Table 2. Frequency (%) of genetic alterations and expression levels of PHFs in TCGA breast cancers
Gene	Location	DNA Alterations					mRNA Expression Levels
		Amp/Gain	Diploid	Deletion	Mutation		Z Score >= 1	1 > Z Score > -1	Z Score< = -1
AIRE	21q22.3	22.6277	61.1053	16.2669	0.104384		5.00521	94.9948	0
ASH1L	1q22	73.9312	24.5047	1.56413	1.80467		37.9562	51.512	10.5318
ASH2L	8p11.2	38.0605	37.2263	24.7132	0.418848		35.975	38.3733	25.6517
ASXL1	20q11	42.44	52.8676	4.69239	0.524109		27.5287	58.2899	14.1814
ASXL2	2p24.1	14.9114	67.1533	17.9353	1.69671		17.6225	64.025	18.3525
ASXL3	18q11	15.3285	55.8916	28.78	1.69671		2.18978	97.8102	0
BAZ1A	14q13.2	19.9166	58.6027	21.4807	0.947368		23.0448	65.2763	11.6788
BAZ1B	7q11.23	28.6757	61.731	9.59333	0.84122		21.6893	64.8592	13.4515
BAZ2A	12q13.3	20.2294	66.5276	13.243	0.84122		19.1867	61.1053	19.708
BAZ2B	2q24.2	8.4463	69.8644	21.6893	1.58898		12.4088	69.0302	18.561
BPTF	17q24.3	41.5016	46.4025	12.0959	1.37421		32.0125	53.806	14.1814
BRD1	22q13.33	12.2002	42.5443	45.2555	0.629591		11.0532	55.8916	33.0553
BRPF1	3p26-p25	19.8123	65.3806	14.8071	0.629591		18.1439	65.902	15.9541
BRPF3	6p21	23.7748	60.7925	15.4327	0.735294		16.684	67.7789	15.537
CHD3	17p13.1	5.52659	33.4724	61.001	1.46		6.25652	58.6027	35.1408
CHD4	12p13	25.2346	60.3754	14.39	2.08551		19.2909	64.6507	16.0584
CHD5	1p36.31	7.29927	53.2847	39.4161	1.45985		1.6684	98.3316	0
CREBBP	16p13.3	53.4932	38.1648	8.34202	1.48148		32.6382	55.1616	12.2002
CXXC1	18q12	13.9729	52.8676	33.1595	0.104384		9.90615	71.1157	18.9781
DIDO1	20q13.33	48.3837	47.1324	4.48384	0.947368		31.5954	55.1616	13.243
DPF1	19q13.2	25.5474	60.0626	14.39	0		12.6173	87.3827	0
DPF2	11q13	19.2909	59.854	20.8551	0.104384		18.3525	59.7497	21.8978
DPF3	14q24.2	12.3045	55.683	32.0125	0		9.59333	90.4067	0
EP300	22q13.2	10.3233	44.0042	45.6726	1.16034		12.2002	64.1293	23.6705
FBXL19	16p11.2	52.0334	39.6246	8.34202	0.208986		19.2909	70.9072	9.80188
G2E3	14q12	19.2909	59.2284	21.4807	0.313808		20.0209	67.2576	12.7216
ING1	13q34	16.4755	47.4453	36.0792	0.524109		9.59333	87.487	2.91971
ING2	4q35.1	10.3233	57.56	32.1168	0.104384		10.9489	68.926	20.1251
ING3	7q31	25.756	60.4797	13.7643	0.104384		12.9301	75.9124	11.1575
ING4	12p13.31	25.1303	60.5839	14.2857	0.208986		16.5798	63.7122	19.708
ING5	2q37.3	6.36079	64.1293	29.5099	0.104384		9.6976	67.1533	23.1491
INTS12	4q24	10.0104	60.4797	29.5099	0.313808		13.6601	61.1053	25.2346
JADE1	4q26-q27	9.90615	60.6882	29.4056	0.524109		11.6788	67.6747	20.6465
JADE2	5q31.1	19.3952	56.9343	23.6705	0.629591		13.5558	59.7497	26.6945
JADE3	Xp11.23	16.3712	66.6319	16.9969	0.418848		15.1199	77.268	7.6121
KAT6A	8p11	38.999	40.7716	20.2294	0.84122		28.5714	52.5547	18.8738
KAT6B	10q22.2	15.7456	62.878	21.3764	1.48148		8.0292	91.8665	0.104275
KDM2A	11q13.2	28.0501	57.8728	14.0772	1.05374		27.0073	56.9343	16.0584
KDM2B	12q24.31	17.6225	62.3566	20.0209	0.524109		13.6601	77.268	9.07195
KDM4A	1p34.1	15.2242	57.0386	27.7372	0.84122		16.5798	59.7497	23.6705
KDM4B	19p13.3	16.0584	58.1856	25.756	0.418848		13.0344	60.0626	26.903
KDM4C	9p24.1	17.3097	52.7633	29.927	0.84122		18.3525	56.2044	25.4432
KDM5A	12p11	26.2774	60.4797	13.243	0.735294		24.7132	59.1241	16.1627
KDM5B	1q32.1	75.8081	22.6277	1.56413	1.26716		46.0897	48.8008	5.10949
KDM5C	Xp11.22-p11.21	16.9969	66.5276	16.4755	0.84122		17.2054	68.5089	14.2857
KDM5D	Yq11	N/A	N/A	N/A	0		NA	NA	NA
KDM7A	7q34	27.633	58.8113	13.5558	0.418848		18.561	72.1585	9.2805
KMT2A	11q23	9.38478	41.6058	49.0094	1.69671		10.7404	63.8165	25.4432
KMT2B	19q13.1	25.1303	60.7925	14.0772	1.37421		NA	NA	NA
KMT2C	7q36.1	24.7132	55.4745	19.8123	7.51121		15.9541	68.7174	15.3285
KMT2D	12q13.12	20.1251	65.6934	14.1814	2.45726		17.6225	64.2336	18.1439
KMT2E	7q22.1	26.0688	59.4369	14.4943	1.16034		16.1627	68.5089	15.3285
MLLT10	10p12	24.4004	62.7737	12.8259	0.947368		22.5235	62.3566	15.1199
MLLT6	17q21	26.4859	44.317	29.1971	0.104384		17.2054	57.7685	25.0261
MTF2	1p22.	13.0344	53.2847	33.6809	0.313808		15.6413	61.731	22.6277
NSD1	5q35	26.1731	55.683	18.1439	1.05374		20.1251	63.3994	16.4755
PHF1	6p21.3	24.2961	61.3139	14.39	0.313808		11.5746	71.0115	17.414
PHF10	6q27	13.4515	52.5547	33.9937	0		11.8874	66.7362	21.3764
PHF11	13q14.2	7.6121	46.2982	46.0897	0.313808		9.38478	61.2096	29.4056
PHF12	17q11.2	28.0501	46.7153	25.2346	0.735294		20.438	55.2659	24.2961
PHF13	1p36.31	7.09072	53.1804	39.7289	0.208986		13.0344	57.8728	29.0928
PHF14	7p21.3	31.1783	57.4557	11.366	0.313808		18.9781	69.7602	11.2617
PHF19	9q33.2	15.2242	58.3942	26.3816	0.313808		16.7883	69.5516	13.6601
PHF2	9q22.31	12.9301	58.707	28.3629	0.418848		13.5558	60.7925	25.6517
PHF20	20q11.22-q11.23	44.1084	50.8863	5.00521	0.313808		27.5287	59.1241	13.3472
PHF20L1	8q24.22	59.6455	35.5579	4.79666	0.735294		41.3973	52.0334	6.56934
PHF21A	11p11.2	18.0396	64.4421	17.5182	0.104384		13.4515	67.8832	18.6653
PHF21B	22q13.31	11.366	42.3358	46.2982	0.313808		3.85819	96.1418	0
PHF23	17p13.1	5.10949	33.3681	61.5224	0.208986		6.67362	49.8436	43.4828
PHF24	9p13.3	16.9969	57.1429	25.8603	0.418848		5.31804	94.682	0
PHF3	6q12	20.1251	59.6455	20.2294	0.947368		18.2482	64.5464	17.2054
PHF6	Xq26.3	15.9541	67.4661	16.5798	0.313808		18.1439	72.4713	9.38478
PHF7	3p21.1	9.07195	59.2284	31.6997	0.208986		9.59333	65.7977	24.609
PHF8	Xp11.22	17.8311	66.4234	15.7456	0.947368		13.5558	76.8509	9.59333
PHRF1	11p15.5	13.3472	57.6642	28.9885	0.84122		11.4703	62.2523	26.2774
PYGO1	15q21.3	8.4463	58.3942	33.1595	0.313808		11.366	88.634	0
PYGO2	1q21.3	73.6184	25.0261	1.35558	0.104384		51.4077	41.9187	6.67362
RAG2	11p13	20.0209	62.4609	17.5182	0.208986		7.71637	92.2836	0
RAI1	17p11.2	7.92492	37.0177	55.0574	0.418848		9.2805	59.5412	31.1783
RSF1	11q14.1	24.8175	52.9718	22.2106	0.208986		24.0876	60.0626	15.8498
SHPRH	6q24.3	14.8071	54.9531	30.2398	0.947368		13.8686	69.1345	16.9969
SP100	2q37.1	6.36079	66.2148	27.4244	0.629591		11.9917	71.6371	16.3712
SP110	2q37.1	6.56934	65.902	27.5287	0.418848		11.4703	79.3535	9.17623
SP140	2q37.1	6.67362	65.7977	27.5287	0.524109		7.09072	92.9093	0
SP140L	2q37.1	6.56934	65.902	27.5287	0.104384		13.1387	74.1397	12.7216
TAF3	10p15.1	27.9458	60.2711	11.7831	0.313808		13.243	80.5005	6.25652
TCF19	6p21.3	25.3389	60.0626	14.5985	0.208986		18.9781	77.1637	3.85819
TCF20	22q13.3; 22q13.3	10.8446	42.7529	46.4025	1.48148		12.0959	62.4609	25.4432
TRIM24	7q32-q34	27.1116	58.9155	13.9729	0.629591		12.8259	81.9604	5.21376
TRIM28	19q13.4	23.9833	59.0198	16.9969	0.418848		15.4327	71.22	13.3472
TRIM33	1p13.1	17.414	55.2659	27.3201	0.524109		16.3712	66.8405	16.7883
TRIM66	11p15.4	13.3472	58.8113	27.8415	0.418848		12.3045	62.2523	25.4432
UBR7	14q32.12	13.7643	56.7258	29.5099	0.208986		15.3285	64.6507	20.0209
UHRF1	19p13.3	15.1199	58.707	26.1731	0.313808		16.2669	78.8321	4.90094
UHRF2	9p24.1	17.2054	52.8676	29.927	0.104384		16.8926	63.6079	19.4995
WHSC1	4p16.3	10.7404	57.3514	31.9082	0.524109		16.8926	67.2576	15.8498
WHSC1L1	8p11.2	37.4348	37.3306	25.2346	0.524109		30.3441	47.0282	22.6277
ZMYND11	10p14	27.0073	60.2711	12.7216	0.104384		20.6465	63.5036	15.8498
ZMYND8	20q13.12	46.7153	48.8008	4.48384	0.735294		19.6038	69.4473	10.9489
