# Supplementary material for: Integrative genomic and transcriptomic analysis for pinpointing recurrent alterations of plant homeodomain genes and their clinical significance in breast cancer
Source: Oncotarget. 2016 Dec 31;8(8):13099–115. doi: 10.18632/oncotarget.14402 (PMC5355080; doi:10.18632/oncotarget.14402)
Supplement: Supplementary file 4 [file oncotarget-08-13099-s004.xlsx]

## Sheet: S3-DNA-RNA Cor 
Table 3. Correlation between copy number and mRNA expression of PHFs in TCGA breast cancers
Gene	Pearson	Kendall	Spearman
ASH2L	0.48591	0.712656	0.842112
WHSC1L1	0.458087	0.599952	0.733189
KDM2A	0.549466	0.499765	0.610453
PHF12	0.536921	0.488432	0.604363
PHF20L1	0.506376	0.479825	0.602215
KDM4C	0.602379	0.491089	0.60054
KAT6A	0.465975	0.476741	0.594497
BRD1	0.530598	0.474128	0.585029
TCF20	0.56689	0.463171	0.570297
PYGO2	0.499869	0.451855	0.563327
PHF2	0.545903	0.44418	0.550747
PHF7	0.44517	0.438267	0.550737
UBR7	0.520127	0.443457	0.54819
PHF23	0.519552	0.433517	0.540956
UHRF2	0.55875	0.43012	0.532757
PHF10	0.489223	0.426479	0.530738
RSF1	0.479036	0.423364	0.528518
DIDO1	0.549268	0.432018	0.527619
MTF2	0.383729	0.418961	0.515437
MLLT6	0.439029	0.410881	0.515344
JADE2	0.493978	0.403193	0.507028
PHRF1	0.493996	0.405497	0.506917
PHF11	0.465962	0.405332	0.50501
PHF13	0.537366	0.405752	0.502153
BPTF	0.475846	0.398673	0.497123
INTS12	0.491977	0.397001	0.496563
KDM4A	0.53458	0.396492	0.493537
ING2	0.464353	0.397125	0.493356
DPF2	0.501889	0.401649	0.49324
CXXC1	0.424723	0.395447	0.492738
RAI1	0.492914	0.391452	0.486561
BRPF1	0.49922	0.390558	0.479875
CREBBP	0.478913	0.380065	0.476713
KDM5B	0.450239	0.380796	0.474804
JADE1	0.428513	0.367091	0.457097
CHD3	0.453116	0.365182	0.453862
BAZ2A	0.480776	0.361996	0.447764
EP300	0.454283	0.358471	0.447621
ING4	0.484567	0.344895	0.429688
TCF19	0.357955	0.338599	0.428704
KDM5A	0.494818	0.341857	0.426265
ING1	0.265117	0.341853	0.425941
TRIM24	0.351044	0.339538	0.424213
PHF14	0.395811	0.335683	0.416366
MLLT10	0.451551	0.326656	0.406951
TRIM66	0.373617	0.321189	0.405162
TRIM33	0.273751	0.32258	0.404191
TRIM28	0.417632	0.317811	0.397568
KMT2A	0.398747	0.313074	0.397321
ING5	0.373583	0.311574	0.388918
PHF21A	0.401107	0.307771	0.384363
BAZ1B	0.420703	0.298823	0.373045
PHF20	0.428202	0.298997	0.367642
ASXL1	0.419928	0.297896	0.366384
KMT2D	0.382417	0.292108	0.365297
NSD1	0.383757	0.279582	0.353256
G2E3	0.401767	0.280502	0.35207
PHF3	0.354663	0.276957	0.350434
WHSC1	0.36143	0.27658	0.342168
BRPF3	0.340817	0.25884	0.324908
ZMYND11	0.355055	0.252885	0.318862
ASH1L	0.313703	0.249317	0.318514
FBXL19	0.283862	0.250082	0.316824
KDM4B	0.275578	0.234434	0.298808
TAF3	0.316294	0.234204	0.295873
BAZ1A	0.360252	0.233958	0.295466
SHPRH	0.285497	0.224958	0.286976
ING3	0.283969	0.222843	0.280586
KAT6B	0.218734	0.218064	0.27735
KMT2C	0.261549	0.204002	0.260852
KDM2B	0.255783	0.19724	0.2483
ZMYND8	0.264978	0.187383	0.233944
SP100	0.216344	0.184833	0.230389
CHD4	0.264282	0.166022	0.21198
BAZ2B	0.182089	0.163827	0.2061
PHF24	0.0331367	0.158559	0.20133
KDM7A	0.237308	0.153631	0.195709
SP110	0.169002	0.157404	0.195259
KMT2E	0.206953	0.150502	0.190502
PHF1	0.184148	0.141851	0.180954
KDM5C	0.262734	0.132132	0.166228
PHF19	0.210599	0.127723	0.160657
SP140L	0.144654	0.125131	0.157695
CHD5	0.00703911	0.0948929	0.118958
PHF8	0.160482	0.0830815	0.105336
ASXL2	0.112974	0.0749932	0.0936539
PHF6	0.104972	0.0644786	0.0822402
ASXL3	0.0943888	0.0613037	0.0775069
JADE3	0.0629635	0.05129	0.0651179
DPF3	0.0267066	0.0496754	0.0625466
DPF1	0.115067	0.0471382	0.0610019
AIRE	0.0441671	0.0476264	0.0545854
SP140	0.0799732	0.0401829	0.0506173
RAG2	-0.0381862	0.0251912	0.0269734
UHRF1	0.14113	0.0173544	0.0250844
PYGO1	0.00102732	0.00268197	0.0034377
PHF21B	0.0886841	-0.00490112	-0.00686267
KMT2B	N/A	N/A	N/A
KDM5D	N/A	N/A	N/A
