# Supplementary material for: Integrative genomic and transcriptomic analysis for pinpointing recurrent alterations of plant homeodomain genes and their clinical significance in breast cancer
Source: Oncotarget. 2016 Dec 31;8(8):13099–115. doi: 10.18632/oncotarget.14402 (PMC5355080; doi:10.18632/oncotarget.14402)
Supplement: Supplementary file 5 [file oncotarget-08-13099-s005.xlsx]

## Sheet: S4-DNA copy number in dif types
Table 4. CNA frequency of PHF genes in Normal-like, Luminal A, Luminal B, HER2, and Basal subtypes of TCGA breast cancers
Normal-Like	Homdel	Hetloss	Diploid	Gain	Amp		Luminal A	Homdel	Hetloss	Diploid	Gain	Amp		Luminal B	Homdel	Hetloss	Diploid	Gain	Amp		HER2	Homdel	Hetloss	Diploid	Gain	Amp		Basal	Homdel	Hetloss	Diploid	Gain	Amp
AIRE	0	0.0454545	0.863636	0.0909091	0		AIRE	0	0.116049	0.750617	0.128395	0.00493827		AIRE	0.00540541	0.275676	0.448649	0.259459	0.0108108		AIRE	0	0.19697	0.363636	0.409091	0.030303		AIRE	0	0.192308	0.407692	0.361538	0.0384615
ASH1L	0	0	0.727273	0.272727	0		ASH1L	0	0.017284	0.301235	0.57284	0.108642		ASH1L	0	0.027027	0.145946	0.724324	0.102703		ASH1L	0	0.030303	0.19697	0.636364	0.136364		ASH1L	0	0.00769231	0.0923077	0.661538	0.238462
ASH2L	0.0454545	0.136364	0.636364	0.0909091	0.0909091		ASH2L	0.00987654	0.158025	0.451852	0.271605	0.108642		ASH2L	0.027027	0.27027	0.221622	0.264865	0.216216		ASH2L	0.0151515	0.409091	0.363636	0.121212	0.0909091		ASH2L	0.00769231	0.353846	0.246154	0.284615	0.107692
ASXL1	0	0	0.818182	0.181818	0		ASXL1	0	0.0197531	0.646914	0.328395	0.00493827		ASXL1	0	0.0378378	0.351351	0.583784	0.027027		ASXL1	0	0.0606061	0.454545	0.469697	0.0151515		ASXL1	0	0.123077	0.315385	0.523077	0.0384615
ASXL2	0	0.0454545	0.909091	0	0.0454545		ASXL2	0.00493827	0.182716	0.787654	0.0246914	0		ASXL2	0.0108108	0.27027	0.583784	0.135135	0		ASXL2	0.0151515	0.0909091	0.575758	0.318182	0		ASXL2	0	0.107692	0.392308	0.476923	0.0230769
ASXL3	0	0.0909091	0.772727	0.136364	0		ASXL3	0.00246914	0.22716	0.669136	0.0987654	0.00246914		ASXL3	0	0.367568	0.432432	0.194595	0.00540541		ASXL3	0	0.5	0.409091	0.0909091	0		ASXL3	0	0.292308	0.407692	0.284615	0.0153846
BAZ1A	0	0.0454545	0.818182	0.0909091	0.0454545		BAZ1A	0	0.106173	0.758025	0.120988	0.0148148		BAZ1A	0	0.156757	0.427027	0.372973	0.0432432		BAZ1A	0	0.19697	0.530303	0.257576	0.0151515		BAZ1A	0	0.623077	0.269231	0.0846154	0.0230769
BAZ1B	0	0	0.954545	0.0454545	0		BAZ1B	0	0.0938272	0.68642	0.214815	0.00493827		BAZ1B	0	0.12973	0.572973	0.275676	0.0216216		BAZ1B	0	0.151515	0.560606	0.242424	0.0454545		BAZ1B	0.00769231	0.0846154	0.423077	0.461538	0.0230769
BAZ2A	0	0.0454545	0.954545	0	0		BAZ2A	0	0.0345679	0.775309	0.190123	0		BAZ2A	0	0.0810811	0.562162	0.345946	0.0108108		BAZ2A	0	0.106061	0.606061	0.287879	0		BAZ2A	0	0.523077	0.407692	0.0692308	0
BAZ2B	0	0	0.954545	0.0454545	0		BAZ2B	0	0.190123	0.787654	0.0197531	0.00246914		BAZ2B	0	0.324324	0.594595	0.0810811	0		BAZ2B	0	0.242424	0.606061	0.151515	0		BAZ2B	0	0.261538	0.492308	0.238462	0.00769231
BPTF	0	0.181818	0.727273	0.0909091	0		BPTF	0	0.0864198	0.590123	0.246914	0.0765432		BPTF	0	0.0756757	0.237838	0.508108	0.178378		BPTF	0	0.181818	0.318182	0.318182	0.181818		BPTF	0	0.2	0.338462	0.415385	0.0461538
BRD1	0	0.136364	0.772727	0.0909091	0		BRD1	0.00493827	0.449383	0.491358	0.054321	0		BRD1	0.0108108	0.545946	0.308108	0.124324	0.0108108		BRD1	0.0151515	0.242424	0.454545	0.242424	0.0454545		BRD1	0.0153846	0.4	0.3	0.269231	0.0153846
BRPF1	0	0.227273	0.772727	0	0		BRPF1	0	0.0740741	0.797531	0.123457	0.00493827		BRPF1	0	0.167568	0.52973	0.286486	0.0162162		BRPF1	0	0.30303	0.454545	0.212121	0.030303		BRPF1	0	0.284615	0.407692	0.276923	0.0307692
BRPF3	0	0.0454545	0.818182	0.136364	0		BRPF3	0	0.138272	0.740741	0.118519	0.00246914		BRPF3	0	0.248649	0.497297	0.254054	0		BRPF3	0	0.166667	0.575758	0.257576	0		BRPF3	0	0.0923077	0.353846	0.5	0.0538462
CHD3	0	0.272727	0.727273	0	0		CHD3	0.00493827	0.508642	0.437037	0.0493827	0		CHD3	0.0216216	0.735135	0.2	0.0432432	0		CHD3	0	0.863636	0.121212	0.0151515	0		CHD3	0.00769231	0.669231	0.238462	0.0846154	0
CHD4	0	0.0909091	0.863636	0.0454545	0		CHD4	0	0.111111	0.74321	0.14321	0.00246914		CHD4	0.00540541	0.167568	0.535135	0.281081	0.0108108		CHD4	0	0.257576	0.515152	0.227273	0		CHD4	0	0.2	0.269231	0.353846	0.176923
CHD5	0	0	0.909091	0.0909091	0		CHD5	0.00246914	0.311111	0.671605	0.0148148	0		CHD5	0.00540541	0.610811	0.335135	0.0432432	0.00540541		CHD5	0.0151515	0.484848	0.393939	0.106061	0		CHD5	0.00769231	0.407692	0.338462	0.207692	0.0384615
CREBBP	0	0	0.772727	0.227273	0		CREBBP	0	0.017284	0.365432	0.530864	0.0864198		CREBBP	0	0.0486486	0.324324	0.6	0.027027		CREBBP	0	0.106061	0.393939	0.469697	0.030303		CREBBP	0.0307692	0.284615	0.423077	0.246154	0.0153846
CXXC1	0	0.0454545	0.818182	0.136364	0		CXXC1	0.00740741	0.241975	0.641975	0.103704	0.00493827		CXXC1	0.00540541	0.410811	0.410811	0.156757	0.0162162		CXXC1	0.0151515	0.515152	0.393939	0.0757576	0		CXXC1	0.00769231	0.4	0.338462	0.246154	0.00769231
DIDO1	0	0	0.772727	0.227273	0		DIDO1	0	0.0271605	0.582716	0.338272	0.0518519		DIDO1	0	0.0378378	0.264865	0.6	0.0972973		DIDO1	0	0.0757576	0.318182	0.5	0.106061		DIDO1	0	0.1	0.330769	0.5	0.0692308
DPF1	0	0.0454545	0.772727	0.181818	0		DPF1	0	0.0814815	0.733333	0.167901	0.017284		DPF1	0.00540541	0.291892	0.486486	0.210811	0.00540541		DPF1	0	0.287879	0.378788	0.287879	0.0454545		DPF1	0	0.130769	0.353846	0.423077	0.0923077
DPF2	0	0.0454545	0.909091	0.0454545	0		DPF2	0	0.175309	0.654321	0.148148	0.0222222		DPF2	0.00540541	0.308108	0.448649	0.216216	0.0216216		DPF2	0.0151515	0.257576	0.484848	0.212121	0.030303		DPF2	0	0.192308	0.538462	0.269231	0
DPF3	0	0.136364	0.772727	0.0909091	0		DPF3	0	0.204938	0.698765	0.091358	0.00493827		DPF3	0	0.394595	0.405405	0.2	0		DPF3	0.0151515	0.318182	0.454545	0.212121	0		DPF3	0.00769231	0.630769	0.292308	0.0692308	0
EP300	0	0.0454545	0.772727	0.181818	0		EP300	0	0.469136	0.48642	0.0444444	0		EP300	0.00540541	0.562162	0.324324	0.108108	0		EP300	0.0151515	0.227273	0.5	0.242424	0.0151515		EP300	0	0.376923	0.376923	0.230769	0.0153846
FBXL19	0	0.0454545	0.727273	0.227273	0		FBXL19	0	0.0271605	0.375309	0.520988	0.0765432		FBXL19	0	0.0756757	0.324324	0.562162	0.0378378		FBXL19	0	0.106061	0.348485	0.484848	0.0606061		FBXL19	0	0.253846	0.469231	0.269231	0.00769231
G2E3	0	0.0454545	0.818182	0.0909091	0.0454545		G2E3	0	0.0962963	0.777778	0.125926	0		G2E3	0	0.178378	0.432432	0.351351	0.0378378		G2E3	0	0.227273	0.469697	0.257576	0.0454545		G2E3	0	0.607692	0.269231	0.115385	0.00769231
ING1	0	0.227273	0.590909	0.136364	0.0454545		ING1	0	0.296296	0.6	0.0938272	0.00987654		ING1	0.00540541	0.535135	0.335135	0.108108	0.0162162		ING1	0	0.439394	0.348485	0.212121	0		ING1	0	0.392308	0.192308	0.323077	0.0923077
ING2	0	0.0909091	0.909091	0	0		ING2	0	0.2	0.730864	0.0691358	0		ING2	0.027027	0.32973	0.432432	0.194595	0.0162162		ING2	0.0151515	0.454545	0.409091	0.106061	0.0151515		ING2	0.0692308	0.538462	0.315385	0.0769231	0
ING3	0	0.0454545	0.954545	0	0		ING3	0	0.128395	0.683951	0.187654	0		ING3	0	0.227027	0.551351	0.216216	0.00540541		ING3	0	0.287879	0.484848	0.227273	0		ING3	0	0.0615385	0.461538	0.438462	0.0384615
ING4	0	0.0909091	0.863636	0.0454545	0		ING4	0	0.111111	0.74321	0.14321	0.00246914		ING4	0.00540541	0.167568	0.535135	0.281081	0.0108108		ING4	0	0.242424	0.530303	0.227273	0		ING4	0	0.2	0.269231	0.353846	0.176923
ING5	0	0.0909091	0.909091	0	0		ING5	0.00246914	0.192593	0.777778	0.0271605	0		ING5	0.0108108	0.405405	0.518919	0.0648649	0		ING5	0	0.378788	0.469697	0.151515	0		ING5	0.0461538	0.438462	0.369231	0.130769	0.0153846
INTS12	0	0.0454545	0.909091	0.0454545	0		INTS12	0	0.182716	0.745679	0.0716049	0		INTS12	0.00540541	0.351351	0.464865	0.167568	0.0108108		INTS12	0	0.515152	0.378788	0.106061	0		INTS12	0.0230769	0.484615	0.369231	0.0923077	0.0307692
JADE1	0	0.0454545	0.863636	0.0454545	0.0454545		JADE1	0	0.187654	0.74321	0.0691358	0		JADE1	0.0108108	0.351351	0.464865	0.172973	0		JADE1	0	0.454545	0.424242	0.121212	0		JADE1	0	0.515385	0.384615	0.0846154	0.0153846
JADE2	0	0.181818	0.818182	0	0		JADE2	0	0.0765432	0.693827	0.224691	0.00493827		JADE2	0.00540541	0.205405	0.518919	0.27027	0		JADE2	0	0.363636	0.5	0.136364	0		JADE2	0.0153846	0.707692	0.238462	0.0384615	0
JADE3	0	0.0909091	0.818182	0.0909091	0		JADE3	0	0.125926	0.77037	0.0962963	0.00740741		JADE3	0.00540541	0.221622	0.524324	0.237838	0.0108108		JADE3	0	0.212121	0.575758	0.181818	0.030303		JADE3	0.0153846	0.207692	0.484615	0.269231	0.0230769
KAT6A	0.0454545	0.0909091	0.681818	0.181818	0		KAT6A	0.00987654	0.125926	0.498765	0.28642	0.0790123		KAT6A	0.0216216	0.243243	0.27027	0.324324	0.140541		KAT6A	0.0151515	0.439394	0.333333	0.106061	0.106061		KAT6A	0.00769231	0.215385	0.246154	0.392308	0.138462
KAT6B	0	0.136364	0.772727	0.0909091	0		KAT6B	0	0.150617	0.767901	0.0666667	0.0148148		KAT6B	0.00540541	0.264865	0.459459	0.216216	0.0540541		KAT6B	0	0.181818	0.484848	0.272727	0.0606061		KAT6B	0.00769231	0.376923	0.4	0.192308	0.0230769
KDM2A	0	0.0454545	0.772727	0.136364	0.0454545		KDM2A	0	0.101235	0.659259	0.190123	0.0493827		KDM2A	0	0.183784	0.389189	0.302703	0.124324		KDM2A	0	0.151515	0.454545	0.30303	0.0909091		KDM2A	0	0.215385	0.5	0.246154	0.0384615
KDM2B	0	0.0909091	0.909091	0	0		KDM2B	0.00246914	0.11358	0.735802	0.148148	0		KDM2B	0	0.151351	0.518919	0.318919	0.0108108		KDM2B	0	0.242424	0.530303	0.212121	0.0151515		KDM2B	0	0.453846	0.438462	0.0923077	0.0153846
KDM4A	0	0	0.818182	0.181818	0		KDM4A	0	0.266667	0.696296	0.0345679	0.00246914		KDM4A	0	0.502703	0.372973	0.102703	0.0216216		KDM4A	0	0.363636	0.454545	0.106061	0.0757576		KDM4A	0	0.1	0.376923	0.469231	0.0538462
KDM4B	0	0.0909091	0.818182	0.0909091	0		KDM4B	0	0.148148	0.698765	0.138272	0.0148148		KDM4B	0	0.427027	0.427027	0.118919	0.027027		KDM4B	0	0.378788	0.5	0.121212	0		KDM4B	0.00769231	0.4	0.353846	0.2	0.0384615
KDM4C	0	0.136364	0.772727	0.0909091	0		KDM4C	0.00493827	0.224691	0.679012	0.0888889	0.00246914		KDM4C	0.0108108	0.52973	0.345946	0.0972973	0.0162162		KDM4C	0.0151515	0.424242	0.348485	0.181818	0.030303		KDM4C	0.00769231	0.223077	0.284615	0.392308	0.0923077
KDM5A	0	0.136364	0.818182	0.0454545	0		KDM5A	0	0.111111	0.745679	0.138272	0.00493827		KDM5A	0.00540541	0.12973	0.540541	0.286486	0.0378378		KDM5A	0	0.272727	0.469697	0.257576	0		KDM5A	0.00769231	0.161538	0.261538	0.376923	0.192308
KDM5B	0	0	0.636364	0.363636	0		KDM5B	0	0.00246914	0.259259	0.592593	0.145679		KDM5B	0	0.0216216	0.124324	0.718919	0.135135		KDM5B	0	0.030303	0.19697	0.621212	0.151515		KDM5B	0	0.0461538	0.184615	0.715385	0.0538462
KDM5C	0	0.0909091	0.818182	0.0909091	0		KDM5C	0.00246914	0.125926	0.765432	0.101235	0.00493827		KDM5C	0.00540541	0.221622	0.524324	0.237838	0.0108108		KDM5C	0	0.181818	0.575758	0.212121	0.030303		KDM5C	0.0153846	0.2	0.469231	0.292308	0.0230769
KDM5D	N/A	N/A	N/A	N/A	N/A		KDM5D	N/A	N/A	N/A	N/A	N/A		KDM5D	N/A	N/A	N/A	N/A	N/A		KDM5D	N/A	N/A	N/A	N/A	N/A		KDM5D	N/A	N/A	N/A	N/A	N/A
KDM7A	0	0.0454545	0.909091	0.0454545	0		KDM7A	0	0.130864	0.671605	0.192593	0.00493827		KDM7A	0	0.205405	0.535135	0.243243	0.0162162		KDM7A	0	0.242424	0.5	0.242424	0.0151515		KDM7A	0.00769231	0.0846154	0.407692	0.446154	0.0538462
KMT2A	0	0.181818	0.727273	0.0909091	0		KMT2A	0.00493827	0.45679	0.483951	0.054321	0		KMT2A	0.0108108	0.648649	0.254054	0.0810811	0.00540541		KMT2A	0.0151515	0.484848	0.318182	0.181818	0		KMT2A	0.00769231	0.392308	0.369231	0.230769	0
KMT2B	0	0.0454545	0.772727	0.181818	0		KMT2B	0	0.0740741	0.745679	0.17037	0.00987654		KMT2B	0	0.297297	0.486486	0.216216	0		KMT2B	0	0.287879	0.409091	0.30303	0		KMT2B	0	0.115385	0.346154	0.453846	0.0846154
KMT2C	0	0.0454545	0.909091	0.0454545	0		KMT2C	0.00246914	0.162963	0.649383	0.180247	0.00493827		KMT2C	0.0108108	0.259459	0.491892	0.232432	0.00540541		KMT2C	0	0.378788	0.409091	0.212121	0		KMT2C	0.0307692	0.2	0.346154	0.384615	0.0384615
KMT2D	0	0.0454545	0.954545	0	0		KMT2D	0	0.0395062	0.780247	0.177778	0.00246914		KMT2D	0	0.0756757	0.556757	0.351351	0.0162162		KMT2D	0	0.136364	0.621212	0.242424	0		KMT2D	0	0.561538	0.353846	0.0846154	0
KMT2E	0	0	0.954545	0.0454545	0		KMT2E	0.00246914	0.133333	0.676543	0.185185	0.00246914		KMT2E	0	0.227027	0.556757	0.210811	0.00540541		KMT2E	0	0.287879	0.484848	0.227273	0		KMT2E	0	0.0846154	0.4	0.507692	0.00769231
MLLT10	0	0.0909091	0.863636	0.0454545	0		MLLT10	0	0.118519	0.765432	0.11358	0.00246914		MLLT10	0	0.178378	0.572973	0.227027	0.0216216		MLLT10	0	0.166667	0.454545	0.378788	0		MLLT10	0	0.0923077	0.307692	0.476923	0.123077
MLLT6	0	0.227273	0.772727	0	0		MLLT6	0	0.187654	0.57284	0.2	0.0395062		MLLT6	0	0.286486	0.275676	0.367568	0.0702703		MLLT6	0.030303	0.393939	0.151515	0.121212	0.30303		MLLT6	0	0.553846	0.292308	0.115385	0.0384615
MTF2	0	0	0.772727	0.227273	0		MTF2	0	0.306173	0.654321	0.0345679	0.00493827		MTF2	0	0.556757	0.351351	0.0810811	0.0108108		MTF2	0	0.424242	0.393939	0.166667	0.0151515		MTF2	0	0.223077	0.361538	0.376923	0.0384615
NSD1	0	0.136364	0.863636	0	0		NSD1	0	0.0493827	0.676543	0.259259	0.0148148		NSD1	0	0.189189	0.464865	0.340541	0.00540541		NSD1	0	0.227273	0.5	0.257576	0.0151515		NSD1	0.0230769	0.569231	0.230769	0.161538	0.0153846
PHF1	0	0.0454545	0.818182	0.136364	0		PHF1	0	0.130864	0.745679	0.118519	0.00493827		PHF1	0	0.227027	0.502703	0.27027	0		PHF1	0	0.136364	0.560606	0.30303	0		PHF1	0	0.0923077	0.376923	0.5	0.0307692
PHF10	0	0.181818	0.772727	0.0454545	0		PHF10	0.00493827	0.306173	0.607407	0.0790123	0.00246914		PHF10	0.0162162	0.432432	0.4	0.140541	0.0108108		PHF10	0.0606061	0.333333	0.439394	0.151515	0.0151515		PHF10	0.0230769	0.323077	0.415385	0.207692	0.0307692
PHF11	0.0454545	0.227273	0.636364	0.0909091	0		PHF11	0.00987654	0.345679	0.567901	0.0765432	0		PHF11	0.0216216	0.589189	0.313514	0.0756757	0		PHF11	0.030303	0.515152	0.318182	0.121212	0.0151515		PHF11	0.0615385	0.576923	0.284615	0.0769231	0
PHF12	0	0.227273	0.772727	0	0		PHF12	0	0.145679	0.612346	0.202469	0.0395062		PHF12	0	0.205405	0.302703	0.416216	0.0756757		PHF12	0.0151515	0.348485	0.227273	0.212121	0.19697		PHF12	0	0.538462	0.284615	0.161538	0.0153846
PHF13	0	0	0.909091	0.0909091	0		PHF13	0.00246914	0.311111	0.671605	0.0148148	0		PHF13	0	0.616216	0.335135	0.0486486	0		PHF13	0.0151515	0.484848	0.363636	0.106061	0.030303		PHF13	0.00769231	0.423077	0.353846	0.176923	0.0384615
PHF14	0	0.0909091	0.772727	0.136364	0		PHF14	0	0.0592593	0.669136	0.261728	0.00987654		PHF14	0	0.178378	0.481081	0.335135	0.00540541		PHF14	0.0151515	0.0757576	0.530303	0.363636	0.0151515		PHF14	0.00769231	0.230769	0.384615	0.361538	0.0153846
PHF19	0	0.0909091	0.863636	0.0454545	0		PHF19	0	0.165432	0.733333	0.101235	0		PHF19	0	0.351351	0.432432	0.210811	0.00540541		PHF19	0	0.272727	0.424242	0.272727	0.030303		PHF19	0	0.484615	0.315385	0.176923	0.0230769
PHF2	0	0.136364	0.818182	0.0454545	0		PHF2	0.00246914	0.190123	0.716049	0.091358	0		PHF2	0	0.383784	0.443243	0.162162	0.0108108		PHF2	0.0151515	0.318182	0.439394	0.212121	0.0151515		PHF2	0.0153846	0.446154	0.361538	0.169231	0.00769231
PHF20	0	0	0.818182	0.181818	0		PHF20	0	0.017284	0.624691	0.338272	0.0197531		PHF20	0	0.0216216	0.318919	0.594595	0.0648649		PHF20	0	0.0454545	0.439394	0.484848	0.030303		PHF20	0	0.176923	0.307692	0.484615	0.0307692
PHF20L1	0	0	0.590909	0.272727	0.136364		PHF20L1	0.00246914	0.0345679	0.48642	0.395062	0.0814815		PHF20L1	0	0.0378378	0.178378	0.508108	0.275676		PHF20L1	0.0151515	0.121212	0.30303	0.30303	0.257576		PHF20L1	0.00769231	0.0384615	0.1	0.5	0.353846
PHF21A	0	0.0454545	0.818182	0.0909091	0.0454545		PHF21A	0	0.130864	0.720988	0.14321	0.00493827		PHF21A	0	0.221622	0.562162	0.216216	0		PHF21A	0.0151515	0.333333	0.469697	0.181818	0		PHF21A	0	0.207692	0.476923	0.292308	0.0230769
PHF21B	0	0.0909091	0.772727	0.136364	0		PHF21B	0.00493827	0.469136	0.476543	0.0493827	0		PHF21B	0.00540541	0.562162	0.313514	0.118919	0		PHF21B	0.0151515	0.242424	0.439394	0.287879	0.0151515		PHF21B	0.00769231	0.4	0.330769	0.238462	0.0230769
PHF23	0	0.272727	0.727273	0	0		PHF23	0.00740741	0.523457	0.432099	0.037037	0		PHF23	0.027027	0.72973	0.205405	0.0378378	0		PHF23	0	0.893939	0.0909091	0.0151515	0		PHF23	0.00769231	0.653846	0.246154	0.0923077	0
PHF24	0	0.136364	0.772727	0.0909091	0		PHF24	0	0.192593	0.703704	0.0987654	0.00493827		PHF24	0	0.432432	0.378378	0.140541	0.0486486		PHF24	0	0.363636	0.393939	0.227273	0.0151515		PHF24	0	0.253846	0.376923	0.361538	0.00769231
PHF3	0	0.181818	0.681818	0.136364	0		PHF3	0.00246914	0.197531	0.698765	0.0987654	0.00246914		PHF3	0	0.308108	0.497297	0.178378	0.0162162		PHF3	0	0.151515	0.575758	0.257576	0.0151515		PHF3	0	0.115385	0.415385	0.430769	0.0384615
PHF6	0	0.0454545	0.909091	0.0454545	0		PHF6	0	0.125926	0.77037	0.101235	0.00246914		PHF6	0	0.232432	0.583784	0.172973	0.0108108		PHF6	0	0.19697	0.560606	0.227273	0.0151515		PHF6	0	0.207692	0.453846	0.315385	0.0230769
PHF7	0	0.181818	0.818182	0	0		PHF7	0.00493827	0.182716	0.720988	0.091358	0		PHF7	0.00540541	0.383784	0.486486	0.124324	0		PHF7	0.030303	0.469697	0.439394	0.0606061	0		PHF7	0	0.576923	0.346154	0.0769231	0
PHF8	0	0.0909091	0.818182	0.0909091	0		PHF8	0	0.125926	0.767901	0.101235	0.00493827		PHF8	0	0.216216	0.513514	0.259459	0.0108108		PHF8	0	0.166667	0.590909	0.212121	0.030303		PHF8	0.0153846	0.184615	0.461538	0.3	0.0384615
PHRF1	0	0.136364	0.772727	0.0909091	0		PHRF1	0.00246914	0.180247	0.691358	0.123457	0.00246914		PHRF1	0.027027	0.313514	0.432432	0.221622	0.00540541		PHRF1	0.0151515	0.454545	0.424242	0.106061	0		PHRF1	0.0384615	0.5	0.315385	0.146154	0
PYGO1	0	0.0909091	0.863636	0.0454545	0		PYGO1	0	0.202469	0.723457	0.0666667	0.00740741		PYGO1	0	0.410811	0.481081	0.102703	0.00540541		PYGO1	0.0151515	0.409091	0.484848	0.0909091	0		PYGO1	0.0384615	0.607692	0.269231	0.0846154	0
PYGO2	0	0	0.727273	0.272727	0		PYGO2	0	0.0148148	0.303704	0.57037	0.111111		PYGO2	0	0.027027	0.162162	0.702703	0.108108		PYGO2	0	0.030303	0.19697	0.621212	0.151515		PYGO2	0	0	0.1	0.661538	0.238462
RAG2	0	0.0454545	0.818182	0.136364	0		RAG2	0.00246914	0.116049	0.718519	0.148148	0.0148148		RAG2	0	0.210811	0.524324	0.254054	0.0108108		RAG2	0.0151515	0.348485	0.439394	0.19697	0		RAG2	0	0.253846	0.415385	0.261538	0.0692308
RAI1	0	0.272727	0.727273	0	0		RAI1	0.00493827	0.441975	0.48642	0.0641975	0.00246914		RAI1	0.0162162	0.681081	0.205405	0.0756757	0.0216216		RAI1	0	0.757576	0.151515	0.0909091	0		RAI1	0	0.638462	0.261538	0.0923077	0.00769231
RSF1	0	0.136364	0.727273	0.0909091	0.0454545		RSF1	0	0.209877	0.582716	0.128395	0.0790123		RSF1	0.00540541	0.335135	0.362162	0.189189	0.108108		RSF1	0	0.212121	0.424242	0.257576	0.106061		RSF1	0	0.146154	0.5	0.292308	0.0615385
SHPRH	0	0.181818	0.727273	0.0909091	0		SHPRH	0.00246914	0.28642	0.632099	0.0765432	0.00246914		SHPRH	0	0.394595	0.437838	0.151351	0.0162162		SHPRH	0.0151515	0.272727	0.439394	0.212121	0.0606061		SHPRH	0.0230769	0.261538	0.415385	0.269231	0.0307692
SP100	0	0.0909091	0.863636	0.0454545	0		SP100	0.00246914	0.2	0.777778	0.0197531	0		SP100	0.00540541	0.389189	0.545946	0.0594595	0		SP100	0	0.348485	0.5	0.151515	0		SP100	0.0307692	0.361538	0.446154	0.153846	0.00769231
SP110	0	0.0909091	0.863636	0.0454545	0		SP110	0.00246914	0.202469	0.775309	0.0197531	0		SP110	0.00540541	0.389189	0.540541	0.0648649	0		SP110	0	0.348485	0.484848	0.151515	0.0151515		SP110	0.0307692	0.361538	0.446154	0.153846	0.00769231
SP140	0	0.0909091	0.863636	0.0454545	0		SP140	0.00246914	0.202469	0.775309	0.0197531	0		SP140	0.00540541	0.389189	0.540541	0.0648649	0		SP140	0	0.348485	0.5	0.151515	0		SP140	0.0307692	0.361538	0.438462	0.161538	0.00769231
SP140L	0	0.0909091	0.863636	0.0454545	0		SP140L	0.00246914	0.202469	0.775309	0.0197531	0		SP140L	0.00540541	0.389189	0.540541	0.0648649	0		SP140L	0	0.348485	0.5	0.151515	0		SP140L	0.0307692	0.361538	0.446154	0.153846	0.00769231
TAF3	0	0.136364	0.772727	0.0909091	0		TAF3	0	0.101235	0.758025	0.135802	0.00493827		TAF3	0	0.178378	0.545946	0.259459	0.0162162		TAF3	0	0.121212	0.439394	0.409091	0.030303		TAF3	0	0.0923077	0.215385	0.484615	0.207692
TCF19	0	0.0454545	0.818182	0.136364	0		TCF19	0.00246914	0.135802	0.735802	0.123457	0.00246914		TCF19	0	0.210811	0.47027	0.318919	0		TCF19	0.0151515	0.106061	0.590909	0.272727	0.0151515		TCF19	0	0.1	0.376923	0.492308	0.0307692
TCF20	0	0.0909091	0.772727	0.136364	0		TCF20	0	0.483951	0.476543	0.0395062	0		TCF20	0.00540541	0.567568	0.302703	0.113514	0.0108108		TCF20	0.0151515	0.242424	0.454545	0.287879	0		TCF20	0.00769231	0.369231	0.361538	0.238462	0.0230769
TRIM24	0	0.0454545	0.909091	0.0454545	0		TRIM24	0	0.133333	0.674074	0.187654	0.00493827		TRIM24	0	0.216216	0.52973	0.248649	0.00540541		TRIM24	0	0.242424	0.5	0.257576	0		TRIM24	0.00769231	0.0923077	0.415385	0.438462	0.0461538
TRIM28	0	0.0454545	0.772727	0.181818	0		TRIM28	0.00246914	0.0765432	0.703704	0.190123	0.0271605		TRIM28	0	0.275676	0.437838	0.275676	0.0108108		TRIM28	0.0151515	0.212121	0.439394	0.30303	0.030303		TRIM28	0.0230769	0.323077	0.384615	0.261538	0.00769231
TRIM33	0	0	0.772727	0.227273	0		TRIM33	0	0.22963	0.676543	0.091358	0.00246914		TRIM33	0	0.443243	0.367568	0.178378	0.0108108		TRIM33	0.0151515	0.333333	0.454545	0.19697	0		TRIM33	0.0153846	0.238462	0.346154	0.384615	0.0153846
TRIM66	0	0.136364	0.772727	0.0909091	0		TRIM66	0	0.177778	0.691358	0.128395	0.00246914		TRIM66	0	0.313514	0.464865	0.205405	0.0162162		TRIM66	0	0.469697	0.424242	0.106061	0		TRIM66	0.0307692	0.484615	0.353846	0.130769	0
UBR7	0	0.136364	0.772727	0.0909091	0		UBR7	0	0.182716	0.725926	0.0888889	0.00246914		UBR7	0.0108108	0.351351	0.416216	0.210811	0.0108108		UBR7	0	0.257576	0.484848	0.257576	0		UBR7	0.00769231	0.576923	0.276923	0.123077	0.0153846
UHRF1	0	0.0909091	0.818182	0.0909091	0		UHRF1	0	0.145679	0.706173	0.138272	0.00987654		UHRF1	0	0.437838	0.427027	0.118919	0.0162162		UHRF1	0	0.378788	0.515152	0.106061	0		UHRF1	0.00769231	0.415385	0.361538	0.184615	0.0307692
UHRF2	0	0.136364	0.772727	0.0909091	0		UHRF2	0.00493827	0.224691	0.681481	0.0864198	0.00246914		UHRF2	0.0108108	0.52973	0.345946	0.0972973	0.0162162		UHRF2	0.0151515	0.424242	0.348485	0.181818	0.030303		UHRF2	0.00769231	0.215385	0.284615	0.4	0.0923077
WHSC1	0	0.136364	0.818182	0.0454545	0		WHSC1	0.00246914	0.192593	0.725926	0.0765432	0.00246914		WHSC1	0	0.32973	0.454054	0.205405	0.0108108		WHSC1	0.0454545	0.5	0.363636	0.0909091	0		WHSC1	0.0230769	0.592308	0.3	0.0769231	0.00769231
WHSC1L1	0.0454545	0.136364	0.636364	0.0909091	0.0909091		WHSC1L1	0.00987654	0.165432	0.451852	0.271605	0.101235		WHSC1L1	0.027027	0.281081	0.216216	0.243243	0.232432		WHSC1L1	0.0151515	0.409091	0.378788	0.0909091	0.106061		WHSC1L1	0.00769231	0.353846	0.238462	0.284615	0.115385
ZMYND11	0	0.136364	0.772727	0.0909091	0		ZMYND11	0	0.11358	0.760494	0.120988	0.00493827		ZMYND11	0	0.194595	0.535135	0.264865	0.00540541		ZMYND11	0.0151515	0.136364	0.409091	0.409091	0.030303		ZMYND11	0	0.0923077	0.230769	0.438462	0.238462
ZMYND8	0	0	0.772727	0.227273	0		ZMYND8	0	0.0148148	0.590123	0.358025	0.037037		ZMYND8	0	0.0108108	0.275676	0.659459	0.0540541		ZMYND8	0	0.030303	0.454545	0.424242	0.0909091		ZMYND8	0	0.161538	0.330769	0.469231	0.0384615
