# Supplementary material for: Integrative genomic and transcriptomic analysis for pinpointing recurrent alterations of plant homeodomain genes and their clinical significance in breast cancer
Source: Oncotarget. 2016 Dec 31;8(8):13099–115. doi: 10.18632/oncotarget.14402 (PMC5355080; doi:10.18632/oncotarget.14402)
Supplement: Supplementary file 6 [file oncotarget-08-13099-s006.xlsx]

## Sheet: S5-RNA  in differ types
Table 5. Expression levels of PHF genes in Normal-like, Luminal A, Luminal B, HER2, and Basal subtypes of TCGA breast cancers
Normal-like	Z Score>=1	1>Z Score>-1	Z Score<=-1		Luminal A	Z Score>=1	1>Z Score>-1	Z Score<=-1		Luminal B	Z Score>=1	1>Z Score>-1	Z Score<=-1		HER2	Z Score>=1	1>Z Score>-1	Z Score<=-1		Basal	Z Score>=1	1>Z Score>-1	Z Score<=-1
AIRE	0.136364	0.863636	0		AIRE	0.0148148	0.985185	0		AIRE	0.0432432	0.956757	0		AIRE	0.030303	0.969697	0		AIRE	0.0615385	0.938462	0
ASH1L	0.409091	0.5	0.0909091		ASH1L	0.535802	0.434568	0.0296296		ASH1L	0.372973	0.551351	0.0756757		ASH1L	0.272727	0.590909	0.136364		ASH1L	0.346154	0.538462	0.115385
ASH2L	0.0909091	0.681818	0.227273		ASH2L	0.377778	0.441975	0.180247		ASH2L	0.481081	0.281081	0.237838		ASH2L	0.242424	0.318182	0.439394		ASH2L	0.323077	0.315385	0.361538
ASXL1	0.363636	0.5	0.136364		ASXL1	0.241975	0.649383	0.108642		ASXL1	0.264865	0.616216	0.118919		ASXL1	0.0909091	0.545455	0.363636		ASXL1	0.569231	0.376923	0.0538462
ASXL2	0.272727	0.590909	0.136364		ASXL2	0.204938	0.703704	0.091358		ASXL2	0.189189	0.708108	0.102703		ASXL2	0.227273	0.666667	0.106061		ASXL2	0.215385	0.576923	0.207692
ASXL3	0.0909091	0.909091	0		ASXL3	0.0123457	0.987654	0		ASXL3	0.0216216	0.978378	0		ASXL3	0.0151515	0.984848	0		ASXL3	0.0538462	0.946154	0
BAZ1A	0.227273	0.727273	0.0454545		BAZ1A	0.135802	0.767901	0.0962963		BAZ1A	0.356757	0.583784	0.0594595		BAZ1A	0.560606	0.424242	0.0151515		BAZ1A	0.392308	0.561538	0.0461538
BAZ1B	0	0.909091	0.0909091		BAZ1B	0.153086	0.720988	0.125926		BAZ1B	0.308108	0.67027	0.0216216		BAZ1B	0.318182	0.636364	0.0454545		BAZ1B	0.484615	0.461538	0.0538462
BAZ2A	0.136364	0.636364	0.227273		BAZ2A	0.22716	0.701235	0.0716049		BAZ2A	0.313514	0.589189	0.0972973		BAZ2A	0.242424	0.590909	0.166667		BAZ2A	0.0230769	0.492308	0.484615
BAZ2B	0.272727	0.636364	0.0909091		BAZ2B	0.190123	0.748148	0.0617284		BAZ2B	0.113514	0.708108	0.178378		BAZ2B	0.0606061	0.80303	0.136364		BAZ2B	0.0692308	0.546154	0.384615
BPTF	0.181818	0.681818	0.136364		BPTF	0.353086	0.577778	0.0691358		BPTF	0.556757	0.394595	0.0486486		BPTF	0.378788	0.515152	0.106061		BPTF	0.207692	0.638462	0.153846
BRD1	0.136364	0.772727	0.0909091		BRD1	0.0345679	0.595062	0.37037		BRD1	0.0756757	0.491892	0.432432		BRD1	0.19697	0.545455	0.257576		BRD1	0.223077	0.507692	0.269231
BRPF1	0.136364	0.727273	0.136364		BRPF1	0.0888889	0.750617	0.160494		BRPF1	0.162162	0.654054	0.183784		BRPF1	0.151515	0.621212	0.227273		BRPF1	0.423077	0.476923	0.1
BRPF3	0.136364	0.727273	0.136364		BRPF3	0.167901	0.748148	0.0839506		BRPF3	0.2	0.702703	0.0972973		BRPF3	0.272727	0.590909	0.136364		BRPF3	0.161538	0.584615	0.253846
CHD3	0	0.590909	0.409091		CHD3	0.0814815	0.693827	0.224691		CHD3	0.0918919	0.497297	0.410811		CHD3	0.0151515	0.348485	0.636364		CHD3	0.0230769	0.4	0.576923
CHD4	0.0454545	0.545455	0.409091		CHD4	0.212346	0.666667	0.120988		CHD4	0.221622	0.686486	0.0918919		CHD4	0.212121	0.590909	0.19697		CHD4	0.246154	0.576923	0.176923
CHD5	0	1	0		CHD5	0.00246914	0.997531	0		CHD5	0.0378378	0.962162	0		CHD5	0.0757576	0.924242	0		CHD5	0.0230769	0.976923	0
CREBBP	0.318182	0.636364	0.0454545		CREBBP	0.459259	0.501235	0.0395062		CREBBP	0.291892	0.637838	0.0702703		CREBBP	0.136364	0.666667	0.19697		CREBBP	0.192308	0.538462	0.269231
CXXC1	0	0.954545	0.0454545		CXXC1	0.0148148	0.782716	0.202469		CXXC1	0.0486486	0.686486	0.264865		CXXC1	0	0.681818	0.318182		CXXC1	0.130769	0.669231	0.2
DIDO1	0.181818	0.636364	0.181818		DIDO1	0.306173	0.614815	0.0790123		DIDO1	0.427027	0.491892	0.0810811		DIDO1	0.363636	0.439394	0.19697		DIDO1	0.161538	0.538462	0.3
DPF1	0.136364	0.863636	0		DPF1	0.0567901	0.94321	0		DPF1	0.156757	0.843243	0		DPF1	0.19697	0.80303	0		DPF1	0.2	0.8	0
DPF2	0.0909091	0.545455	0.363636		DPF2	0.125926	0.71358	0.160494		DPF2	0.243243	0.524324	0.232432		DPF2	0.166667	0.439394	0.393939		DPF2	0.330769	0.492308	0.176923
DPF3	0.318182	0.681818	0		DPF3	0.0345679	0.965432	0		DPF3	0.027027	0.972973	0		DPF3	0.181818	0.818182	0		DPF3	0.276923	0.723077	0
EP300	0.227273	0.681818	0.0909091		EP300	0.145679	0.708642	0.145679		EP300	0.145946	0.67027	0.183784		EP300	0.151515	0.712121	0.136364		EP300	0.123077	0.623077	0.253846
FBXL19	0	0.772727	0.227273		FBXL19	0.101235	0.797531	0.101235		FBXL19	0.113514	0.708108	0.178378		FBXL19	0.151515	0.727273	0.121212		FBXL19	0.223077	0.723077	0.0538462
G2E3	0.0909091	0.818182	0.0909091		G2E3	0.14321	0.787654	0.0691358		G2E3	0.4	0.556757	0.0432432		G2E3	0.318182	0.606061	0.0757576		G2E3	0.261538	0.638462	0.1
ING1	0	1	0		ING1	0.091358	0.881481	0.0271605		ING1	0.0972973	0.848649	0.0540541		ING1	0.0151515	0.924242	0.0606061		ING1	0.146154	0.830769	0.0230769
ING2	0	0.636364	0.363636		ING2	0.103704	0.755556	0.140741		ING2	0.167568	0.681081	0.151351		ING2	0.106061	0.69697	0.19697		ING2	0.0538462	0.553846	0.392308
ING3	0.318182	0.636364	0.0454545		ING3	0.0888889	0.817284	0.0938272		ING3	0.108108	0.740541	0.151351		ING3	0.0606061	0.787879	0.151515		ING3	0.338462	0.615385	0.0461538
ING4	0.0454545	0.772727	0.181818		ING4	0.0938272	0.767901	0.138272		ING4	0.135135	0.545946	0.318919		ING4	0.0151515	0.454545	0.530303		ING4	0.3	0.484615	0.215385
ING5	0.136364	0.545455	0.318182		ING5	0.054321	0.738272	0.207407		ING5	0.0486486	0.648649	0.302703		ING5	0.030303	0.636364	0.333333		ING5	0.1	0.553846	0.346154
INTS12	0	0.727273	0.272727		INTS12	0.190123	0.688889	0.120988		INTS12	0.140541	0.654054	0.205405		INTS12	0.0606061	0.530303	0.409091		INTS12	0.1	0.346154	0.553846
JADE1	0.409091	0.590909	0		JADE1	0.145679	0.74321	0.111111		JADE1	0.102703	0.659459	0.237838		JADE1	0.121212	0.469697	0.409091		JADE1	0.0846154	0.669231	0.246154
JADE2	0.0909091	0.727273	0.181818		JADE2	0.222222	0.693827	0.0839506		JADE2	0.108108	0.594595	0.297297		JADE2	0.0151515	0.272727	0.712121		JADE2	0.0230769	0.292308	0.684615
JADE3	0	0.909091	0.0909091		JADE3	0.2	0.735802	0.0641975		JADE3	0.167568	0.767568	0.0648649		JADE3	0.106061	0.893939	0		JADE3	0.161538	0.8	0.0384615
KAT6A	0.227273	0.681818	0.0909091		KAT6A	0.348148	0.57037	0.0814815		KAT6A	0.362162	0.475676	0.162162		KAT6A	0.19697	0.545455	0.257576		KAT6A	0.292308	0.515385	0.192308
KAT6B	0	1	0		KAT6B	0.101235	0.898765	0		KAT6B	0.145946	0.854054	0		KAT6B	0.030303	0.969697	0		KAT6B	0	0.992308	0.00769231
KDM2A	0.227273	0.727273	0.0454545		KDM2A	0.217284	0.676543	0.106173		KDM2A	0.362162	0.454054	0.183784		KDM2A	0.348485	0.545455	0.106061		KDM2A	0.430769	0.438462	0.130769
KDM2B	0.181818	0.727273	0.0909091		KDM2B	0.0271605	0.866667	0.106173		KDM2B	0.118919	0.810811	0.0702703		KDM2B	0.121212	0.712121	0.166667		KDM2B	0.5	0.484615	0.0153846
KDM4A	0.0454545	0.727273	0.227273		KDM4A	0.158025	0.646914	0.195062		KDM4A	0.113514	0.589189	0.297297		KDM4A	0.30303	0.348485	0.348485		KDM4A	0.338462	0.523077	0.138462
KDM4B	0.0454545	0.454545	0.5		KDM4B	0.158025	0.787654	0.054321		KDM4B	0.135135	0.713514	0.151351		KDM4B	0.0151515	0.30303	0.681818		KDM4B	0	0.107692	0.892308
KDM4C	0.272727	0.5	0.227273		KDM4C	0.153086	0.664198	0.182716		KDM4C	0.140541	0.486486	0.372973		KDM4C	0.136364	0.5	0.363636		KDM4C	0.407692	0.4	0.192308
KDM5A	0.227273	0.636364	0.136364		KDM5A	0.254321	0.65679	0.0888889		KDM5A	0.248649	0.664865	0.0864865		KDM5A	0.151515	0.712121	0.136364		KDM5A	0.5	0.353846	0.146154
KDM5B	0.0454545	0.727273	0.227273		KDM5B	0.518519	0.464198	0.017284		KDM5B	0.486486	0.47027	0.0432432		KDM5B	0.666667	0.30303	0.030303		KDM5B	0.507692	0.446154	0.0461538
KDM5C	0.136364	0.681818	0.181818		KDM5C	0.0839506	0.780247	0.135802		KDM5C	0.12973	0.708108	0.162162		KDM5C	0.287879	0.575758	0.136364		KDM5C	0.3	0.553846	0.146154
KDM5D	N/A	N/A	N/A		KDM5D	N/A	N/A	N/A		KDM5D	N/A	N/A	N/A		KDM5D	N/A	N/A	N/A		KDM5D	N/A	N/A	N/A
KDM7A	0.318182	0.590909	0.0909091		KDM7A	0.185185	0.753086	0.0617284		KDM7A	0.172973	0.756757	0.0702703		KDM7A	0.333333	0.636364	0.030303		KDM7A	0.269231	0.669231	0.0615385
KMT2A	0.318182	0.590909	0.0909091		KMT2A	0.14321	0.733333	0.123457		KMT2A	0.0648649	0.648649	0.286486		KMT2A	0.121212	0.560606	0.318182		KMT2A	0.130769	0.653846	0.215385
KMT2B	N/A	N/A	N/A		KMT2B	N/A	N/A	N/A		KMT2B	N/A	N/A	N/A		KMT2B	N/A	N/A	N/A		KMT2B	N/A	N/A	N/A
KMT2C	0.227273	0.590909	0.181818		KMT2C	0.224691	0.693827	0.0814815		KMT2C	0.156757	0.713514	0.12973		KMT2C	0.136364	0.757576	0.106061		KMT2C	0.115385	0.676923	0.207692
KMT2D	0.136364	0.772727	0.0909091		KMT2D	0.207407	0.71358	0.0790123		KMT2D	0.243243	0.610811	0.145946		KMT2D	0.166667	0.712121	0.121212		KMT2D	0.0846154	0.553846	0.361538
KMT2E	0.227273	0.772727	0		KMT2E	0.249383	0.693827	0.0567901		KMT2E	0.140541	0.751351	0.108108		KMT2E	0.0909091	0.742424	0.166667		KMT2E	0.115385	0.707692	0.176923
MLLT10	0.136364	0.863636	0		MLLT10	0.17284	0.674074	0.153086		MLLT10	0.248649	0.659459	0.0918919		MLLT10	0.0909091	0.606061	0.30303		MLLT10	0.576923	0.338462	0.0846154
MLLT6	0.136364	0.772727	0.0909091		MLLT6	0.153086	0.639506	0.207407		MLLT6	0.156757	0.535135	0.308108		MLLT6	0.19697	0.333333	0.469697		MLLT6	0.1	0.576923	0.323077
MTF2	0.0454545	0.909091	0.0454545		MTF2	0.0716049	0.691358	0.237037		MTF2	0.162162	0.605405	0.232432		MTF2	0.227273	0.621212	0.151515		MTF2	0.492308	0.446154	0.0615385
NSD1	0.227273	0.636364	0.136364		NSD1	0.207407	0.698765	0.0938272		NSD1	0.264865	0.632432	0.102703		NSD1	0.318182	0.590909	0.0909091		NSD1	0.238462	0.553846	0.207692
PHF1	0.0454545	0.909091	0.0454545		PHF1	0.0814815	0.839506	0.0790123		PHF1	0.0486486	0.605405	0.345946		PHF1	0.0151515	0.560606	0.424242		PHF1	0.0230769	0.684615	0.292308
PHF10	0.227273	0.5	0.272727		PHF10	0.106173	0.723457	0.17037		PHF10	0.135135	0.583784	0.281081		PHF10	0.0757576	0.515152	0.409091		PHF10	0.184615	0.661538	0.153846
PHF11	0	0.863636	0.136364		PHF11	0.111111	0.65679	0.232099		PHF11	0.0648649	0.52973	0.405405		PHF11	0.0454545	0.515152	0.439394		PHF11	0.1	0.530769	0.369231
PHF12	0.0454545	0.681818	0.272727		PHF12	0.249383	0.659259	0.091358		PHF12	0.243243	0.6	0.156757		PHF12	0.30303	0.454545	0.242424		PHF12	0.0538462	0.246154	0.7
PHF13	0.136364	0.636364	0.227273		PHF13	0.135802	0.612346	0.251852		PHF13	0.140541	0.572973	0.286486		PHF13	0.121212	0.439394	0.439394		PHF13	0.169231	0.515385	0.315385
PHF14	0.0454545	0.818182	0.136364		PHF14	0.155556	0.792593	0.0518519		PHF14	0.264865	0.654054	0.0810811		PHF14	0.19697	0.712121	0.0909091		PHF14	0.369231	0.530769	0.1
PHF19	0.136364	0.818182	0.0454545		PHF19	0.0296296	0.787654	0.182716		PHF19	0.172973	0.648649	0.178378		PHF19	0.181818	0.681818	0.136364		PHF19	0.523077	0.461538	0.0153846
PHF2	0.181818	0.681818	0.136364		PHF2	0.155556	0.730864	0.11358		PHF2	0.124324	0.535135	0.340541		PHF2	0.0606061	0.5	0.439394		PHF2	0.0769231	0.484615	0.438462
PHF20	0.0454545	0.909091	0.0454545		PHF20	0.325926	0.622222	0.0518519		PHF20	0.437838	0.540541	0.0216216		PHF20	0.409091	0.545455	0.0454545		PHF20	0.0846154	0.553846	0.361538
PHF20L1	0.0454545	0.954545	0		PHF20L1	0.340741	0.617284	0.0419753		PHF20L1	0.627027	0.367568	0.00540541		PHF20L1	0.454545	0.424242	0.121212		PHF20L1	0.684615	0.284615	0.0307692
PHF21A	0.181818	0.772727	0.0454545		PHF21A	0.133333	0.723457	0.14321		PHF21A	0.108108	0.67027	0.221622		PHF21A	0.0454545	0.515152	0.439394		PHF21A	0.192308	0.676923	0.130769
PHF21B	0	1	0		PHF21B	0.0469136	0.953086	0		PHF21B	0.0594595	0.940541	0		PHF21B	0	1	0		PHF21B	0.00769231	0.992308	0
PHF23	0	0.318182	0.681818		PHF23	0.0839506	0.538272	0.377778		PHF23	0.0216216	0.410811	0.567568		PHF23	0.0151515	0.575758	0.409091		PHF23	0.0384615	0.346154	0.615385
PHF24	0.0909091	0.909091	0		PHF24	0.00246914	0.997531	0		PHF24	0	1	0		PHF24	0	1	0		PHF24	0.253846	0.746154	0
PHF3	0.136364	0.727273	0.136364		PHF3	0.254321	0.688889	0.0567901		PHF3	0.189189	0.659459	0.151351		PHF3	0.151515	0.666667	0.181818		PHF3	0.169231	0.615385	0.215385
PHF6	0.0454545	0.954545	0		PHF6	0.0938272	0.837037	0.0691358		PHF6	0.264865	0.659459	0.0756757		PHF6	0.318182	0.651515	0.030303		PHF6	0.469231	0.507692	0.0230769
PHF7	0	0.909091	0.0909091		PHF7	0.128395	0.760494	0.111111		PHF7	0.113514	0.6	0.286486		PHF7	0.0151515	0.575758	0.409091		PHF7	0.0230769	0.438462	0.538462
PHF8	0.0454545	0.772727	0.181818		PHF8	0.118519	0.844444	0.037037		PHF8	0.237838	0.745946	0.0162162		PHF8	0.212121	0.727273	0.0606061		PHF8	0.0461538	0.723077	0.230769
PHRF1	0	0.681818	0.318182		PHRF1	0.0617284	0.718519	0.219753		PHRF1	0.113514	0.545946	0.340541		PHRF1	0.0151515	0.530303	0.454545		PHRF1	0.0846154	0.453846	0.461538
PYGO1	0.272727	0.727273	0		PYGO1	0.106173	0.893827	0		PYGO1	0.113514	0.886486	0		PYGO1	0.0606061	0.939394	0		PYGO1	0.246154	0.753846	0
PYGO2	0.181818	0.363636	0.454545		PYGO2	0.498765	0.451852	0.0493827		PYGO2	0.551351	0.389189	0.0594595		PYGO2	0.439394	0.409091	0.151515		PYGO2	0.538462	0.407692	0.0538462
RAG2	0.136364	0.863636	0		RAG2	0.0716049	0.928395	0		RAG2	0.0648649	0.935135	0		RAG2	0.030303	0.969697	0		RAG2	0.146154	0.853846	0
RAI1	0.0454545	0.636364	0.318182		RAI1	0.0888889	0.681481	0.22963		RAI1	0.0810811	0.545946	0.372973		RAI1	0.0757576	0.484848	0.439394		RAI1	0.0461538	0.461538	0.492308
RSF1	0.272727	0.590909	0.136364		RSF1	0.271605	0.654321	0.0740741		RSF1	0.281081	0.572973	0.145946		RSF1	0.318182	0.575758	0.106061		RSF1	0.276923	0.615385	0.107692
SHPRH	0.272727	0.590909	0.136364		SHPRH	0.167901	0.723457	0.108642		SHPRH	0.162162	0.72973	0.108108		SHPRH	0.151515	0.681818	0.166667		SHPRH	0.146154	0.715385	0.138462
SP100	0.0909091	0.863636	0.0454545		SP100	0.116049	0.792593	0.091358		SP100	0.162162	0.616216	0.221622		SP100	0.121212	0.666667	0.212121		SP100	0.138462	0.6	0.261538
SP110	0.0454545	0.954545	0		SP110	0.0864198	0.876543	0.037037		SP110	0.194595	0.713514	0.0918919		SP110	0.19697	0.727273	0.0757576		SP110	0.0769231	0.638462	0.284615
SP140	0.227273	0.772727	0		SP140	0.0320988	0.967901	0		SP140	0.0432432	0.956757	0		SP140	0.0757576	0.924242	0		SP140	0.153846	0.846154	0
SP140L	0.0909091	0.909091	0		SP140L	0.108642	0.762963	0.128395		SP140L	0.183784	0.627027	0.189189		SP140L	0.0757576	0.878788	0.0454545		SP140L	0.115385	0.738462	0.146154
TAF3	0	1	0		TAF3	0.120988	0.861728	0.017284		TAF3	0.2	0.783784	0.0162162		TAF3	0.121212	0.848485	0.030303		TAF3	0.223077	0.730769	0.0461538
TCF19	0	0.954545	0.0454545		TCF19	0.0197531	0.908642	0.0716049		TCF19	0.313514	0.686486	0		TCF19	0.257576	0.742424	0		TCF19	0.561538	0.438462	0
TCF20	0.136364	0.772727	0.0909091		TCF20	0.0296296	0.701235	0.269136		TCF20	0.0864865	0.675676	0.237838		TCF20	0.151515	0.712121	0.136364		TCF20	0.515385	0.469231	0.0153846
TRIM24	0	0.954545	0.0454545		TRIM24	0.101235	0.869136	0.0296296		TRIM24	0.194595	0.778378	0.027027		TRIM24	0.212121	0.772727	0.0151515		TRIM24	0.223077	0.746154	0.0307692
TRIM28	0.0454545	0.636364	0.318182		TRIM28	0.0740741	0.795062	0.130864		TRIM28	0.178378	0.697297	0.124324		TRIM28	0.121212	0.681818	0.19697		TRIM28	0.223077	0.546154	0.230769
TRIM33	0.136364	0.818182	0.0454545		TRIM33	0.153086	0.745679	0.101235		TRIM33	0.194595	0.697297	0.108108		TRIM33	0.181818	0.651515	0.166667		TRIM33	0.284615	0.607692	0.107692
TRIM66	0.0454545	0.818182	0.136364		TRIM66	0.180247	0.688889	0.130864		TRIM66	0.151351	0.648649	0.2		TRIM66	0	0.469697	0.530303		TRIM66	0	0.430769	0.569231
UBR7	0	0.727273	0.272727		UBR7	0.153086	0.77284	0.0740741		UBR7	0.308108	0.605405	0.0864865		UBR7	0.212121	0.712121	0.0757576		UBR7	0.0769231	0.430769	0.492308
UHRF1	0.0454545	0.681818	0.272727		UHRF1	0.0444444	0.871605	0.0839506		UHRF1	0.302703	0.697297	0		UHRF1	0.272727	0.727273	0		UHRF1	0.346154	0.653846	0
UHRF2	0.136364	0.727273	0.136364		UHRF2	0.0962963	0.748148	0.155556		UHRF2	0.162162	0.6	0.237838		UHRF2	0.151515	0.575758	0.272727		UHRF2	0.461538	0.430769	0.107692
WHSC1	0.0454545	0.545455	0.409091		WHSC1	0.0617284	0.767901	0.17037		WHSC1	0.340541	0.610811	0.0486486		WHSC1	0.166667	0.621212	0.212121		WHSC1	0.392308	0.523077	0.0846154
WHSC1L1	0.0909091	0.818182	0.0909091		WHSC1L1	0.37284	0.496296	0.130864		WHSC1L1	0.4	0.427027	0.172973		WHSC1L1	0.166667	0.5	0.333333		WHSC1L1	0.284615	0.4	0.315385
ZMYND11	0.0909091	0.727273	0.181818		ZMYND11	0.22963	0.725926	0.0444444		ZMYND11	0.259459	0.627027	0.113514		ZMYND11	0.136364	0.560606	0.30303		ZMYND11	0.284615	0.461538	0.253846
ZMYND8	0.0909091	0.909091	0		ZMYND8	0.197531	0.777778	0.0246914		ZMYND8	0.362162	0.616216	0.0216216		ZMYND8	0.363636	0.621212	0.0151515		ZMYND8	0.0461538	0.607692	0.346154
