# Supplementary material for: Integrative genomic and transcriptomic analysis for pinpointing recurrent alterations of plant homeodomain genes and their clinical significance in breast cancer
Source: Oncotarget. 2016 Dec 31;8(8):13099–115. doi: 10.18632/oncotarget.14402 (PMC5355080; doi:10.18632/oncotarget.14402)
Supplement: Supplementary file 7 [file oncotarget-08-13099-s007.xlsx]

## Sheet: S6-Copy number in Metabri
Table 6. Frequency of copy number alterations of PHFs in METABRIC breast cancers
PHF Gene	Amp/Gain	Diploid	Deletion
KDM5B	0.451354	0.560682	0.00401204
PYGO2	0.410231	0.588766	0.00100301
ASH1L	0.40321	0.627884	0.00300903
PHF20L1	0.332999	0.676028	0.00401204
FBXL19	0.245737	0.749248	0.00702106
CREBBP	0.235707	0.759278	0.0100301
ASH2L	0.204614	0.730191	0.0742227
WHSC1L1	0.201605	0.735206	0.0732197
KAT6A	0.197593	0.761284	0.0551655
DIDO1	0.165496	0.842528	0.00501505
BPTF	0.16349	0.841525	0.0100301
KDM2A	0.14343	0.875627	0.0160481
RSF1	0.140421	0.818455	0.0471414
ZMYND8	0.130391	0.861585	0.0100301
MLLT6	0.12337	0.843531	0.0351053
PHF12	0.118355	0.869609	0.0210632
PHF20	0.110331	0.903711	0.00501505
ASXL1	0.0922768	0.910732	0.00401204
NSD1	0.0802407	0.937813	0.0180542
PHF14	0.0782347	0.917753	0.0140421
ZMYND11	0.0732197	0.933801	0.0150451
BAZ1B	0.0682046	0.920762	0.0180542
TAF3	0.0672016	0.924774	0.0130391
KDM7A	0.0661986	0.907723	0.0310933
ING3	0.0621866	0.910732	0.0280843
DPF2	0.0611836	0.909729	0.0361083
TRIM24	0.0601805	0.911735	0.0320963
CHD4	0.0581745	0.91675	0.0260782
ING4	0.0571715	0.917753	0.0250752
TRIM28	0.0551655	0.930792	0.0170512
KDM5A	0.0541625	0.924774	0.0290873
RAG2	0.0531595	0.937813	0.0110331
KMT2C	0.0531595	0.924774	0.0401204
AIRE	0.0521565	0.932798	0.0150451
DPF1	0.0511535	0.937813	0.0110331
MLLT10	0.0501505	0.946841	0.0130391
KMT2B	0.0481444	0.945838	0.0100301
PHF21A	0.0471414	0.942828	0.0240722
PHRF1	0.0461384	0.917753	0.0361083
BRPF1	0.0451354	0.950853	0.00501505
PHF1	0.0442211	0.943719	0.0120603
BRPF3	0.0441324	0.945838	0.0150451
KDM4A	0.0431294	0.935807	0.0230692
BAZ2A	0.0431294	0.958877	0.00501505
KMT2E	0.0421264	0.925777	0.0371113
BRD1	0.0391174	0.854564	0.116349
RAI1	0.0371113	0.831494	0.139418
KMT2D	0.0351053	0.961886	0.00300903
KDM4C	0.0351053	0.923771	0.0862588
TCF19	0.0351053	0.951856	0.0130391
KAT6B	0.0351053	0.957874	0.0140421
PHF3	0.0341023	0.923771	0.0461384
KDM4B	0.0341023	0.944835	0.0330993
SHPRH	0.0341023	0.894684	0.0802407
ING1	0.0330993	0.885657	0.0812437
PHF19	0.0320963	0.939819	0.0300903
TRIM66	0.0320963	0.942828	0.0280843
BAZ1A	0.0310933	0.946841	0.0310933
JADE2	0.0310933	0.94985	0.0220662
KDM2B	0.0300903	0.95988	0.0200602
WHSC1	0.0300903	0.952859	0.0300903
G2E3	0.0300903	0.951856	0.0210632
JADE3	0.0290873	0.929789	0.0521565
UHRF1	0.0280843	0.939819	0.0341023
PHF6	0.0280843	0.914744	0.0571715
KDM5C	0.0260782	0.931795	0.0451354
ASXL3	0.0260782	0.943831	0.0361083
PHF8	0.0260782	0.920762	0.0541625
DPF3	0.0250752	0.945838	0.0461384
PHF24	0.0250752	0.945838	0.0310933
EP300	0.0230692	0.879639	0.134403
PHF21B	0.0220662	0.867603	0.124373
PHF10	0.0220662	0.902708	0.0752257
UHRF2	0.0220662	0.914744	0.0702106
KMT2A	0.0210632	0.83651	0.198596
CHD5	0.0200602	0.92678	0.0541625
PHF2	0.0200602	0.951856	0.0371113
PHF7	0.0190572	0.946841	0.0341023
TCF20	0.0190572	0.865597	0.116349
ASXL2	0.0180542	0.966901	0.0260782
TRIM33	0.0180542	0.95988	0.0250752
ING2	0.0170683	0.945783	0.0371486
CXXC1	0.0170512	0.944835	0.0381143
MTF2	0.0170512	0.93681	0.0491474
UBR7	0.0150451	0.939819	0.0471414
PHF23	0.0150451	0.830491	0.154463
PHF13	0.0140562	0.932731	0.0532129
JADE1	0.0130391	0.96991	0.0180542
INTS12	0.0130391	0.968907	0.0180542
ING5	0.0130391	0.96991	0.0190572
PYGO1	0.0120361	0.961886	0.0270812
PHF11	0.0110331	0.884654	0.106319
BAZ2B	0.00802407	0.986961	0.0140421
CHD3	0.00601805	0.839519	0.154463
SP140	0.00501505	0.983952	0.0120361
SP110	0.00501505	0.983952	0.0140421
SP140L	0.00501505	0.984955	0.0110331
SP100	0.00401204	0.984955	0.0140421
KDM5D	N/A	N/A	N/A
