# Supplementary material for: Integrative genomic and transcriptomic analysis for pinpointing recurrent alterations of plant homeodomain genes and their clinical significance in breast cancer
Source: Oncotarget. 2016 Dec 31;8(8):13099–115. doi: 10.18632/oncotarget.14402 (PMC5355080; doi:10.18632/oncotarget.14402)
Supplement: Supplementary file 8 [file oncotarget-08-13099-s008.xlsx]

## Sheet: S7-PHF Metabric amp-del region
Table 7. PHF genes in 32 significantly amplified regions and 13 deleted regions of METABRIC dataset
Amplified region	PHF gene
1p31.3
1q22-23	ASH1L
1q32.1	KDM5B
1q32.1-32.2
3q25
3q26-3q28
4q13-21
6q21
7p11.2
8p11-12	WHSC1L1, ASH2L
8q13-24	PHF20L1
10p11.22-11.23
10q22.2-22.3	KAT6B
11p13
11q13.2	KDM2A
11q13.3
11q13.4
11q13.5-14.1	RSF1
12p13.32-33	KDM5A
12q15
15q26.3
17p11.2-q11.2	RAL1
17q21.1
17q21.32-21.33
17q23.2
17q25.1-25.3
19p13.12
19q13.33
20q11.23-q13.12
20q13.12-q13.31	ZMYND8
20q13.33
21q22.3
Deleted region
4q35.1	ING2
8p21.3
8p21.1-21.2
9p21.3
10q23.2-23.31
13q13.3-14.11
13q14.13-14.3
13q14.2-14.3	PHF11
13q21.33-22.1
15q15.1-15.2
16q22.1
17p12
Xp22.33
