# Supplementary material for: Integrative genomic and transcriptomic analysis for pinpointing recurrent alterations of plant homeodomain genes and their clinical significance in breast cancer
Source: Oncotarget. 2016 Dec 31;8(8):13099–115. doi: 10.18632/oncotarget.14402 (PMC5355080; doi:10.18632/oncotarget.14402)
Supplement: Supplementary file 9 [file oncotarget-08-13099-s009.xlsx]

## Sheet: S8-Normal-Tumor
Table 8. Mean expression levels of each PHF gene between tumor and non-tumor breast tissues in METABRIC dataset
PHF gene	illumina probe	Non-tumor	Tumor	Difference between Tumor and Non-tumor	p-value
AIRE	1670282	5.38144	5.43751	0.0560753	6.87548e-06
AIRE	1791236	5.27572	5.38138	0.10566	1.90292e-17
AIRE	2261519	12.5008	11.8841	-0.616677	4.2451e-29
ASH1L	1782032	5.68766	5.61882	-0.0688405	9.68711e-05
ASH2L	1666933	9.13687	9.31126	0.174398	6.86489e-07
ASXL1	1726025	7.8196	7.48022	-0.33938	2.28014e-36
ASXL2	1698968	8.48911	8.35028	-0.138827	1.79156e-11
ASXL3	1736957	5.33996	5.30706	-0.032903	0.010084
BAZ1A	1658327	6.57399	6.753	0.179013	2.99027e-12
BAZ1A	1742230	7.9272	8.21789	0.29069	8.32736e-23
BAZ1B	1680831	8.16257	8.35552	0.192951	4.74636e-18
BAZ1B	1696692	5.56764	5.60013	0.0324972	0.0384592
BAZ2A	1676318	5.53907	5.52562	-0.0134517	0.37231
BAZ2B	1720850	8.81861	8.03925	-0.779362	1.53528e-69
BPTF	1688381	6.65139	6.37294	-0.278456	3.65218e-25
BPTF	1699179	5.51902	5.58554	0.0665227	4.75584e-05
BPTF	1712657	5.89725	5.71454	-0.182704	3.07201e-14
BRD1	1730019	6.52724	6.44636	-0.0808769	5.63769e-05
BRPF1	1669308	6.93533	7.02034	0.0850112	8.15589e-06
BRPF1	2365549	9.7383	9.67122	-0.067074	0.00365537
BRPF3	1658800	7.99616	8.2117	0.215538	3.67465e-12
CHD3	1740764	5.55717	5.72869	0.171525	1.12212e-13
CHD3	2370414	5.82433	5.87732	0.0529917	0.00696237
CHD4	1658411	9.46993	9.96589	0.495956	1.0559e-46
CHD4	1685551	8.74	9.00959	0.26959	1.2073e-25
CHD5	1698148	5.35848	5.42992	0.0714337	7.57392e-07
CREBBP	1809583	8.98653	8.65989	-0.326639	3.24735e-26
CREBBP	2293692	5.80116	5.94207	0.140911	2.49032e-12
CXXC1	1691276	9.15323	8.9333	-0.219928	7.79915e-11
DIDO1	1763605	6.80265	6.78275	-0.019897	0.544619
DIDO1	1812934	6.60584	6.41179	-0.194057	1.43795e-18
DIDO1	2264482	5.82837	5.85302	0.0246522	0.205416
DPF1	1769961	5.53548	5.48201	-0.0534745	0.00130733
DPF2	1734317	8.65792	8.76444	0.106514	1.18498e-06
DPF3	1734380	5.51383	5.47036	-0.0434633	0.00217885
EP300	1744665	7.79398	7.78936	-0.00461653	0.86786
FBXL19	1671215	5.51082	5.56737	0.0565551	0.000152149
G2E3	1680643	5.70809	5.76677	0.0586803	0.00459215
ING1	1655537	5.39889	5.53069	0.131802	1.11077e-10
ING1	1662243	6.80397	6.70895	-0.0950151	6.58156e-05
ING1	1730817	5.35119	5.30343	-0.0477596	0.000851099
ING1	1735022	5.31761	5.34665	0.0290381	0.0981599
ING2	1671265	7.17306	7.58704	0.413978	9.76334e-47
ING2	2085722	7.32214	7.70428	0.382143	7.32106e-26
ING3	1683666	5.27575	5.2896	0.0138472	0.250893
ING3	1783170	5.42034	5.39754	-0.0228017	0.0692156
ING3	2237746	6.67578	6.48488	-0.190899	1.22885e-14
ING3	2381603	6.24202	6.24893	0.0069122	0.75999
ING4	1744126	5.58244	5.66225	0.0798065	4.92279e-05
ING4	1809141	6.89682	6.94988	0.0530645	0.0395035
ING5	1660701	5.33046	5.36475	0.0342973	0.0113291
ING5	1755911	5.47988	5.48481	0.00493314	0.761755
ING5	2292748	5.49972	5.52766	0.0279381	0.0427778
ING5	2404374	5.37599	5.3316	-0.0443876	0.00159969
INTS12	1725169	8.83876	9.09533	0.25657	1.17183e-23
JADE1	1655194	6.21235	5.99408	-0.218265	2.30345e-16
JADE1	1736015	7.46627	6.99761	-0.468666	7.01317e-38
JADE1	1794473	5.5954	5.52241	-0.0729892	1.87141e-05
JADE2	1795285	7.76882	7.82144	0.0526259	0.166521
JADE3	1790518	7.71272	8.2842	0.571482	4.06366e-40
JADE3	2279144	5.41565	5.47039	0.054743	0.000555891
KAT6A	2095840	9.38596	9.03054	-0.355426	4.17256e-29
KAT6B	1698441	6.19298	6.28482	0.0918362	0.000163569
KDM2B	1651464	5.53525	5.53785	0.00259248	0.890594
KDM2B	1658232	5.34077	5.41148	0.0707088	1.30079e-05
KDM2B	1794260	8.93186	9.27153	0.339672	3.59239e-21
KDM4A	1736650	5.42366	5.41168	-0.01198	0.463632
KDM4B	1681979	5.35234	5.37595	0.0236068	0.0595354
KDM4B	1720531	5.55695	6.01345	0.456496	5.39592e-45
KDM4C	1661770	5.80031	5.85103	0.0507235	0.0115581
KDM5A	1786920	8.476	8.75215	0.276151	3.75041e-26
KDM5A	2244257	5.15026	5.07399	-0.0762637	8.7421e-09
KDM5B	1755727	8.93706	9.63161	0.694554	2.85588e-40
KDM5C	1798224	5.78483	6.06261	0.277782	1.41223e-32
KDM5D	1685690	5.37544	5.29507	-0.0803688	0.000203528
KMT2A	1668683	6.81042	6.42087	-0.389555	2.77698e-40
KMT2B	1715968	7.44135	7.25014	-0.191204	2.58165e-13
KMT2C	1698472	5.6489	5.66814	0.0192498	0.267201
KMT2C	1702018	5.2232	5.34654	0.123347	5.71483e-20
KMT2C	1725300	7.26653	7.047	-0.219536	2.3817e-20
KMT2C	1736165	6.23752	6.20805	-0.0294703	0.254188
KMT2C	2295183	5.4957	5.48726	-0.0084429	0.596029
KMT2C	2408877	6.24358	6.29776	0.0541815	0.0538998
KMT2D	1802743	5.51146	5.57374	0.0622807	0.000198556
KMT2E	1720491	5.36217	5.36131	-0.000859347	0.951572
KMT2E	1783606	6.63453	6.30236	-0.332168	3.03068e-34
KMT2E	2259633	7.67188	7.16381	-0.508069	9.04493e-36
KMT2E	2344988	5.80789	5.7284	-0.0794875	3.3001e-07
MLLT10	1743538	7.62368	7.26633	-0.357343	3.00193e-40
MLLT10	1751206	5.20107	5.25944	0.0583728	9.54419e-05
MLLT10	2399310	7.91375	7.51531	-0.398438	7.93527e-49
MLLT6	1718734	8.83423	8.5445	-0.289735	4.5463e-14
MTF2	1733615	6.46318	6.99189	0.528712	1.0846e-26
NSD1	1686136	6.005	6.06986	0.0648557	0.00155446
NSD1	1707175	6.10531	6.22201	0.116702	1.33239e-06
PHF1	1746968	7.64809	7.35667	-0.291423	3.51033e-19
PHF1	1752877	6.028	5.95853	-0.0694713	0.00188713
PHF1	2385866	6.91151	6.72415	-0.18736	2.71706e-10
PHF10	1690138	7.0487	6.85018	-0.198521	1.12251e-21
PHF11	1776723	10.1778	9.98935	-0.188494	1.46317e-13
PHF11	2284706	5.88782	5.90022	0.0123932	0.562395
PHF11	2390162	9.76221	9.70709	-0.0551275	0.0114415
PHF12	1730799	6.99924	7.0205	0.021253	0.399305
PHF12	1772253	5.32945	5.30699	-0.0224577	0.0282291
PHF12	1808781	5.48134	5.54864	0.0672979	8.43552e-08
PHF13	1761560	8.85571	8.65382	-0.201892	1.62325e-16
PHF14	1653438	6.84152	7.4476	0.606078	6.25323e-35
PHF14	1697975	5.78913	5.73861	-0.0505203	0.00256471
PHF14	2401769	7.24388	7.58767	0.343795	8.8335e-35
PHF14	2401770	5.29302	5.36417	0.0711455	1.89848e-10
PHF19	1713249	6.85532	6.68273	-0.172587	7.39193e-10
PHF19	1745420	5.59238	6.10753	0.515146	9.58583e-77
PHF19	1756676	5.93888	6.34306	0.40418	1.20644e-49
PHF2	1720476	7.73425	7.25186	-0.48239	3.17192e-52
PHF2	1726426	5.64143	5.53021	-0.111228	1.11681e-11
PHF20	1813657	7.0651	6.79215	-0.272951	3.84055e-29
PHF20L1	1700591	5.29032	5.26696	-0.0233646	0.0461873
PHF20L1	1727287	5.64576	5.71243	0.0666726	0.000164885
PHF20L1	1732985	8.03432	8.07877	0.0444473	0.0771529
PHF20L1	2268618	5.47995	5.6253	0.145347	9.01415e-19
PHF20L1	2361185	6.57413	6.8449	0.270767	2.24574e-33
PHF20L1	2361186	5.75077	6.00295	0.25218	3.64213e-26
PHF21A	1699496	8.9727	8.83821	-0.134492	8.7355e-16
PHF21B	1790154	5.47391	5.50894	0.0350257	0.0513692
PHF23	1746135	6.79733	7.06922	0.271895	1.06885e-13
PHF3	1798164	9.73466	9.03974	-0.69492	1.51359e-81
PHF3	2057826	5.79052	5.85728	0.0667613	0.0103704
PHF6	1714749	5.23799	5.25207	0.0140827	0.19836
PHF6	1766110	5.59703	5.68522	0.0881908	1.24166e-06
PHF6	2325194	5.49985	5.50231	0.00246446	0.873104
PHF7	1699514	5.48692	5.44286	-0.0440588	0.00130868
PHF7	2375156	6.0538	5.94577	-0.108031	3.35002e-06
PHF7	2375160	5.64816	5.63886	-0.00930136	0.496844
PHF8	1711318	5.34801	5.35438	0.00636699	0.686993
PHF8	2230530	5.37252	5.41537	0.0428545	0.000351597
PHRF1	1766593	5.41406	5.42707	0.0130079	0.532417
PYGO1	2179229	5.41691	5.38551	-0.0314039	0.0166443
PYGO2	1695334	6.25511	7.02083	0.765723	4.85063e-73
RAG2	1702072	5.27159	5.33806	0.0664735	2.58194e-09
RAI1	1739810	7.06152	7.23898	0.177467	3.38365e-09
RAI1	2060770	7.82598	7.98161	0.155625	5.49943e-05
RSF1	1668834	5.42292	5.65904	0.236128	3.302e-39
SHPRH	1722423	6.68519	6.23824	-0.446953	1.71525e-53
SHPRH	2387303	5.95336	5.82632	-0.127037	1.00611e-09
SP100	1690920	5.96682	6.08356	0.116744	1.77307e-09
SP100	2284998	6.0446	6.31921	0.274611	4.41042e-24
SP100	2390586	6.30532	6.64626	0.340944	6.57159e-29
SP110	1672661	6.06923	6.59879	0.529559	5.76186e-36
SP110	1731418	8.54219	9.02448	0.482286	9.09505e-43
SP110	1813455	6.01103	6.12905	0.118026	4.66553e-08
SP110	2415144	8.05443	8.41178	0.357353	4.33219e-25
SP140	1703263	5.39536	5.55409	0.158726	8.37591e-22
SP140	1778599	5.74312	6.36812	0.625002	7.95061e-71
SP140	2246882	5.42082	5.83922	0.418397	2.74361e-53
SP140L	1658858	5.90667	5.86957	-0.0371056	0.0480006
SP140L	2187058	5.40072	5.49086	0.0901401	7.10106e-10
TAF3	1742524	5.45782	5.43119	-0.0266332	0.0432008
TAF3	1807176	5.57094	5.5768	0.00585708	0.579512
TCF19	1682008	5.51151	5.71835	0.206841	2.092e-32
TCF19	2280480	5.40959	5.43883	0.0292431	0.014519
TCF19	2317618	5.34451	5.51406	0.169553	1.07327e-26
TCF20	1660144	5.73021	5.74717	0.0169585	0.239755
TCF20	1666173	5.47704	5.46778	-0.00925744	0.448377
TCF20	1789103	6.43512	6.74709	0.311966	2.7215e-50
TCF20	2368068	8.16621	8.3278	0.161597	5.64754e-07
TRIM24	1711247	5.3463	5.41046	0.0641598	1.82077e-07
TRIM24	1799642	6.95048	7.33883	0.388349	3.37105e-42
TRIM24	2405031	6.02106	6.29028	0.269221	8.26431e-30
TRIM28	1736575	7.8574	8.48646	0.629058	2.95319e-61
TRIM33	1682316	9.19827	8.60314	-0.595131	1.54003e-51
TRIM33	1738672	5.25846	5.25272	-0.00573688	0.722018
TRIM33	2351930	7.04202	7.41787	0.375851	2.71357e-41
UBR7	1667839	7.84758	7.9975	0.149921	1.34274e-08
UBR7	1726594	5.28783	5.36904	0.0812135	8.07207e-09
UBR7	1758293	6.41364	6.74089	0.327259	2.04488e-26
UHRF1	1786065	6.30072	8.0392	1.73848	2.29011e-80
UHRF1	2401352	5.30123	5.49144	0.190208	3.71162e-30
UHRF2	1691444	6.49685	6.30018	-0.196678	1.43694e-15
WHSC1	1651567	5.41309	5.39341	-0.0196847	0.131495
WHSC1	1663502	5.47593	5.5904	0.114473	4.04121e-09
WHSC1	1705483	5.30776	5.41554	0.107789	2.23331e-18
WHSC1	1766112	5.4173	5.48758	0.0702832	3.33837e-05
WHSC1	2296335	5.43163	5.38553	-0.0461008	4.53553e-05
WHSC1	2334112	5.39195	5.43792	0.0459767	0.00016289
WHSC1L1	1666715	5.38123	5.47159	0.0903559	1.44399e-08
WHSC1L1	1697919	6.13776	6.52136	0.383592	1.59095e-24
WHSC1L1	1807379	5.5308	5.70327	0.172474	1.15217e-18
ZMYND11	1734783	5.50077	5.5223	0.0215339	0.110035
ZMYND11	1753110	5.51679	5.69888	0.18209	1.13396e-28
ZMYND11	1754234	10.6641	10.3492	-0.314848	9.1408e-28
ZMYND8	1652407	7.10533	7.34489	0.239558	1.82806e-16
ZMYND8	1700204	5.49646	5.69892	0.202454	3.70499e-31
ZMYND8	2386179	7.13214	7.52699	0.394845	7.29963e-35
