# Supplementary material for: Integrative genomic and transcriptomic analysis for pinpointing recurrent alterations of plant homeodomain genes and their clinical significance in breast cancer
Source: Oncotarget. 2016 Dec 31;8(8):13099–115. doi: 10.18632/oncotarget.14402 (PMC5355080; doi:10.18632/oncotarget.14402)
Supplement: Supplementary file 10 [file oncotarget-08-13099-s010.xlsx]

## Sheet: S9 mutation in PHD domain
Table 9. Mutation ratio and mutation number in PHD domain of PHF genes in TCGA breast cancers
PHF gene	Number of mutated patients	Number of mutations	Gene size	Mutation per kb	Mutation in PHD domain
KMT2C	68	81	18672	4.33805	12
CHD4	20	22	6559	3.35417
ASXL2	16	17	7174	2.36967
BAZ2B	15	19	8198	2.31764	1
SP110	4	5	2519	1.98491
KDM4C	9	9	4687	1.9202	1
CHD3	14	14	7372	1.89908	1
TCF20	14	14	7428	1.88476
PHF8	9	11	6072	1.81159
PHF12	8	8	4475	1.78771
KDM4A	8	8	4526	1.76757	1
PHF11	3	3	1726	1.73812
ASH1L	17	20	11784	1.69722
INTS12	3	3	1768	1.69683	1
BAZ1B	8	11	6610	1.66415
KMT2B	13	14	8490	1.649	3
KAT6B	14	14	8509	1.64532	1
KMT2E	11	11	6873	1.60047
MLLT10	9	9	5687	1.58256	2
CHD5	14	15	9663	1.55231
SP140	5	5	3270	1.52905
TRIM24	6	6	4007	1.49738
BAZ1A	9	9	6031	1.49229
CREBBP	14	15	10197	1.47102
KDM5C	8	10	6863	1.45709
ZMYND8	7	8	5511	1.45164
PHRF1	8	8	5579	1.43395	1
ASXL3	16	16	11402	1.40326	1
ING1	4	4	2887	1.38552	2
BPTF	14	15	10914	1.37438
EP300	11	12	8761	1.36971
ING4	2	2	1461	1.36893	1
KDM2A	10	10	7393	1.35263
TRIM28	4	4	2989	1.33824
ASH2L	4	4	3055	1.30933
BRD1	6	6	4591	1.3069	1
PHF1	3	3	2312	1.29758
PHF3	9	11	8501	1.29397
KMT2D	23	25	19432	1.28654	1
SP100	6	7	5455	1.28323
BRPF1	6	6	4741	1.26556	2
KDM5B	12	12	9780	1.22699	1
SHPRH	9	9	7345	1.22532	1
KMT2A	17	20	16608	1.20424
DIDO1	9	10	8592	1.16387
BRPF3	7	7	6054	1.15626
PHF20L1	7	7	6263	1.11768	1
JADE3	4	5	4935	1.01317	1
NSD1	11	13	12998	1.00015	4
ASXL1	5	7	7056	0.992063
PHF23	2	2	2041	0.979912	1
KDM2B	5	5	5318	0.940203
WHSC1L1	5	5	5431	0.920641	2
TAF3	3	3	3298	0.909642
JADE2	5	6	6664	0.90036	1
BAZ2A	8	8	8943	0.894554	1
KAT6A	8	8	9210	0.868621
JADE1	5	5	5772	0.866251
PHF7	2	2	2385	0.838574
PHF21B	3	3	3671	0.817216
PHF2	4	4	5349	0.747803	1
KDM5A	7	8	10836	0.73828	1
MTF2	3	3	4144	0.723938
KDM4B	4	4	5675	0.704846	1
RAG2	2	2	2846	0.702741	2
PHF19	3	3	4310	0.696056	1
KIAA1045	4	4	5954	0.671817
WHSC1	5	5	7886	0.634035	1
PHF6	3	3	4772	0.628667	2
TCF19	2	2	3306	0.604961
TRIM33	5	5	8339	0.599592
PHF13	2	2	3670	0.544959	1
UBR7	2	2	3709	0.539229
FBXL19	2	2	3814	0.524384
RAI1	4	4	7668	0.521648
G2E3	3	3	5818	0.515641
PHF20	3	3	5899	0.508561
ING3	1	1	2221	0.450248
KDM7A	4	4	9178	0.435825
AIRE	1	1	2299	0.434972
ING2	1	1	2465	0.40568
SP140L	1	1	2668	0.374813
PHF14	3	3	8370	0.358423
PYGO1	3	3	8399	0.357185
CXXC1	1	1	2976	0.336022
PYGO2	1	1	3227	0.309885
TRIM66	3	3	9753	0.307598
UHRF2	1	1	3736	0.267666
DPF2	1	1	3897	0.256608
ZMYND11	1	1	4336	0.230627
ING5	1	1	5255	0.190295
RSF1	2	2	11380	0.175747
PHF21A	1	1	7332	0.136388
MLLT6	1	1	7500	0.133333
DPF1	0	0	2378	0
DPF3	0	0	4520	0
PHF10	0	0	1692	0
UHRF1	0	0	4339	0
KDM5D	N/A	N/A	5595	N/A
