# Supplementary material for: Integrative genomic and transcriptomic analysis for pinpointing recurrent alterations of plant homeodomain genes and their clinical significance in breast cancer
Source: Oncotarget. 2016 Dec 31;8(8):13099–115. doi: 10.18632/oncotarget.14402 (PMC5355080; doi:10.18632/oncotarget.14402)
Supplement: Supplementary file 12 [file oncotarget-08-13099-s012.xlsx]

## Sheet: S11-CHD3-5 mutation
Table 11. Mutations of CHD3, CHD4 and CHD5 in TCGA breast cancers
CHD3	AA change	Type	Mutation Assessor
TCGA-AC-A3W6-01	E762K	Missense	High
TCGA-AR-A1AI-01	A211V	Missense	Medium
TCGA-BH-A2L8-01	D1476N	Missense	Medium
TCGA-BH-A1FC-01	D407H	Missense	Medium
TCGA-A8-A0AB-01	E222Q	Missense	Medium
TCGA-AN-A046-01	K584N	Missense	Medium
TCGA-E2-A1IN-01	P178A	Missense	Medium
TCGA-A2-A0YM-01	R623H	Missense	Medium
TCGA-A8-A0A6-01	T1473P	Missense	Medium
TCGA-A2-A0T5-01	W1760G	Missense	Medium
TCGA-AC-A23H-01	D708N	Missense	Low
TCGA-BH-A0BP-01	Q543*	Nonsense
TCGA-C8-A12U-01	K703del	IF del
TCGA-D8-A1XJ-01	N1390Mfs*35	FS del
CHD4	AA change	Type	Mutation Assessor
TCGA-E9-A1NG-01	R1162W	Missense	High
TCGA-BH-A0E1-01	R877W	Missense	High
TCGA-A7-A5ZX-01	R877W	Missense	High
TCGA-AO-A12E-01	P904T	Missense	High
TCGA-AQ-A1H3-01	R877Q	Missense	Medium
TCGA-A8-A0A6-01	V1187G	Missense	Medium
TCGA-A2-A0YK-01	E820K	Missense	Medium
TCGA-BH-A2L8-01	E1510Q	Missense	Medium
TCGA-A2-A4S2-01	G267V	Missense	Medium
TCGA-A2-A0CR-01	K1016N	Missense	Medium
TCGA-D8-A1JN-01	I989F	Missense	Medium
TCGA-C8-A1HM-01	D1867N	Missense	Medium
TCGA-B6-A0IJ-01	D316H	Missense	Medium
TCGA-C8-A27B-01	P90Q	Missense	Low
TCGA-AC-A23H-01	E1323Q	Missense	Low
TCGA-C8-A27B-01	A235P	Missense	Neutral
TCGA-A2-A04W-01	E1645*	Nonsense
TCGA-GM-A2D9-01	W1314*	Nonsense
TCGA-AN-A046-01	R572*	Nonsense
TCGA-A8-A07R-01	W621*	Nonsense
TCGA-E9-A1NI-01	K119del	IF del
TCGA-D8-A1JN-01	X34_splice	Splice
CHD5	AA change	Type	Mutation Assessor
TCGA-E2-A15I-01	V1453G	Missense	Medium
TCGA-BH-A0B6-01	G976D	Missense	Low
TCGA-AN-A046-01	L1056M	Missense	Low
TCGA-D8-A1JK-01	H1820Y	Missense	Low
TCGA-GM-A2D9-01	K1693E	Missense	Low
TCGA-E2-A10C-01	R949W	Missense	Low
TCGA-AC-A23H-01	K329N	Missense	Low
TCGA-E2-A15J-01	A772V	Missense	Low
TCGA-AO-A03M-01	F1701L	Missense	Neutral
TCGA-AR-A256-01	D1580E	Missense	Neutral
TCGA-BH-A0HA-01	A1594T	Missense	Neutral
TCGA-EW-A3U0-01	P1929S	Missense	Neutral
TCGA-D8-A1JK-01	G976Afs*11	FS del
TCGA-BH-A0DZ-01	Q232Afs*61	FS ins
TCGA-A2-A0T5-01	X645_splice	Splice
