# Supplementary material for: Integrative genomic and transcriptomic analysis for pinpointing recurrent alterations of plant homeodomain genes and their clinical significance in breast cancer
Source: Oncotarget. 2016 Dec 31;8(8):13099–115. doi: 10.18632/oncotarget.14402 (PMC5355080; doi:10.18632/oncotarget.14402)
Supplement: Supplementary file 14 [file oncotarget-08-13099-s014.xlsx]

## Sheet: S13-Stage Luminal
	Table 13. Expression levels of PHF genes associated with AJCC tumor stages in TCGA Luminal breast cancer
	genes	Stage I (Mean)	Stage II (Mean)	Stage III (Mean)	Stage IV (Mean)	p-vaule (ANOVA)	p-value (T-test: (Stage I+II vs III+IV )
	AIRE	-0.124453	-0.169582	-0.179522	-0.20195	0.737034	0.533083
	ASH1L	1.05256	1.21999	1.20234	1.17208	0.848345	0.905261
	ASH2L	1.60418	5.17335	3.54825	5.37311	0.0771612	0.537148
	ASXL1	0.271848	0.322189	0.403766	0.42836	0.84806	0.439448
	ASXL2	0.204617	0.201792	0.231478	0.16313	0.988039	0.774003
	ASXL3	-0.0884193	-0.00872954	0.0211343	-0.0194	0.626154	0.608993
	BAZ1A	0.179039	0.385056	0.235008	0.44892	0.506378	0.483537
	BAZ1B	0.107116	0.373846	0.313448	0.71919	0.0944367	0.737917
	BAZ2A	0.302627	0.37643	0.551772	0.26119	0.279095	0.117645
	BAZ2B	0.142284	0.19272	0.0992082	-0.0981	0.679562	0.329034
	BPTF	0.496981	1.14639	1.66941	1.64969	0.00622034	0.0555774
	BRD1	-0.629815	-0.606422	-0.561357	-0.60656	0.953314	0.631548
	BRPF1	-0.180755	-0.0780892	-0.145375	-0.30279	0.757818	0.586988
	BRPF3	-0.102303	0.219342	0.377355	0.10946	0.00636655	0.026439
	CHD3	-0.51043	-0.33619	-0.356153	-0.25109	0.449046	0.763205
	CHD4	0.0138138	0.202264	0.256846	0.42526	0.229487	0.273261
	CHD5	0.0701367	0.0191342	-0.048653	-0.03279	0.877631	0.289076
	CREBBP	0.903294	0.902398	0.801825	0.7609	0.894656	0.438949
	CXXC1	-0.515832	-0.458471	-0.611913	-0.3899	0.201112	0.0561693
	DIDO1	0.829272	0.782842	1.18749	0.65373	0.277726	0.0851995
	DPF1	-0.00597431	-0.0226529	0.225924	0.19264	0.406585	0.165333
	DPF2	0.0982028	0.00776154	0.0538007	0.16293	0.920046	0.807145
	DPF3	-0.185357	-0.249666	-0.228268	-0.36229	0.519223	0.939861
	EP300	-0.147575	-0.0346646	0.13614	-0.10228	0.156058	0.0542249
	FBXL19	-0.00411009	-0.0459514	-0.273036	0.08952	0.0444895	0.00606289
	G2E3	0.161484	0.569249	0.703839	0.25718	0.118192	0.185071
	ING1	-0.116007	0.164782	-0.202518	0.93446	0.209519	0.158556
	ING2	-0.0998872	0.0461246	-0.163576	-0.29983	0.28888	0.0723648
	ING3	-0.0965505	-0.0186498	-0.0622657	-0.20362	0.864014	0.695107
	ING4	-0.279483	-0.185951	-0.134734	0.42317	0.185512	0.219889
	ING5	-0.234665	-0.40177	-0.467007	-0.65131	0.085029	0.120444
	INTS12	0.36309	0.0222637	0.103497	-0.25838	0.0256233	0.78863
	JADE1	-0.0305532	-0.0602172	0.106376	-0.05789	0.488826	0.175978
	JADE2	0.175407	0.145314	0.149201	-0.18484	0.830777	0.826384
	JADE3	0.300769	0.23925	0.0847022	0.31408	0.397616	0.113673
	KAT6A	0.657938	1.31556	1.3542	1.32164	0.337969	0.505516
	KAT6B	0.0979688	0.299968	0.30283	-0.01867	0.474738	0.845949
	KDM2A	0.645224	0.61939	0.752507	0.07505	0.905335	0.77676
	KDM2B	-0.228906	-0.190381	-0.264675	-0.14645	0.760832	0.38374
	KDM4A	-0.208805	-0.0748692	-0.323407	0.19469	0.111753	0.0852276
	KDM4C	-0.167787	0.0373545	-0.245356	-0.37761	0.156431	0.0675025
	KDM5A	0.169165	0.368536	0.539037	0.49805	0.116109	0.048935
	KDM5B	1.03662	1.47126	1.42374	2.18541	0.0573521	0.52492
	KDM5C	-0.125976	-0.0450895	-0.196585	0.04098	0.397462	0.192357
	KDM5D	NaN	NaN	NaN	NaN	NaN	NaN
	KDM7A	0.092645	0.176087	0.252669	0.30613	0.782493	0.41421
	KMT2A	-0.0557119	-0.184528	-0.14636	-0.33922	0.576737	0.93137
	KMT2B	NaN	NaN	NaN	NaN	NaN	NaN
	KMT2C	0.14807	0.227134	0.30563	0.18932	0.707766	0.403053
	KMT2D	0.221126	0.253323	0.297758	0.30906	0.946856	0.612743
	KMT2E	0.285435	0.29961	0.253928	0.11765	0.923032	0.583916
	MLLT10	0.0647862	0.126873	0.190546	0.11666	0.83026	0.455821
	MLLT6	-0.112431	0.130113	-0.132574	-0.52567	0.538718	0.417927
	MTF2	0.00121284	-0.218858	-0.384117	-0.76755	0.0124836	0.0095358
	NSD1	0.185854	0.291102	0.423224	0.14598	0.376736	0.213759
	PHF1	-0.215001	-0.270231	-0.322969	-0.20552	0.752907	0.43621
	PHF10	-0.0840229	-0.19163	-0.207203	-0.42843	0.670489	0.548605
	PHF11	-0.151171	-0.330919	-0.516543	-0.80426	0.0379845	0.010388
	PHF12	0.721906	0.517418	0.393056	0.6108	0.656748	0.448752
	PHF13	-0.0293688	-0.281087	-0.335236	-0.03617	0.113144	0.339061
	PHF14	0.0275954	0.416207	0.178665	0.63411	0.00656791	0.276747
	PHF19	-0.215927	-0.272553	-0.272354	-0.34105	0.956295	0.844766
	PHF2	0.0166826	0.0109249	-0.0973679	0.01724	0.769214	0.333304
	PHF20	0.614106	0.893193	1.23693	1.01771	0.048471	0.018207
	PHF20L1	1.03601	1.34121	1.7244	1.02177	0.209569	0.0839336
	PHF21A	-0.0244651	0.00847538	-0.278557	0.21148	0.0354839	0.0169004
	PHF21B	-0.165085	0.0455323	0.0468746	-0.07066	0.333496	0.659867
	PHF23	-0.573007	-0.651737	-0.922746	-0.60253	0.024174	0.00225712
	PHF24	-0.191862	-0.192046	-0.198217	-0.22955	0.965412	0.663044
	PHF3	0.263272	0.420709	0.243622	-0.14193	0.391957	0.197866
	PHF6	0.0483991	0.249341	0.160457	-0.16027	0.161061	0.50655
	PHF7	-0.0609431	-0.102314	-0.191611	-0.5417	0.391621	0.189983
	PHF8	0.155291	0.236609	0.440191	0.18793	0.104687	0.0500135
	PHRF1	-0.26701	-0.289217	-0.552595	0.14002	0.0252592	0.0173163
	PYGO1	-0.0379275	0.106399	0.024797	0.11228	0.576932	0.665504
	PYGO2	1.30581	1.5898	1.31731	2.26148	0.301705	0.547265
	RAG2	0.0990697	2.19643	0.464561	1.24133	0.902747	0.505343
	RAI1	-0.490657	-0.364401	-0.392617	-0.39193	0.712737	0.969187
	RSF1	1.0095	0.989257	1.18094	0.17082	0.838559	0.714553
	SHPRH	0.0100982	0.203886	0.167721	0.07635	0.351728	0.944217
	SP100	0.0337743	0.00385508	-0.111643	-0.53947	0.231354	0.0934268
	SP110	-0.00493303	0.0669437	0.0331896	-0.16378	0.847373	0.782
	SP140	-0.098578	-0.121766	-0.253966	-0.29286	0.394319	0.00792751
	SP140L	0.0638771	-0.0912188	0.0248366	0.00424	0.502184	0.482132
	TAF3	0.102723	0.258138	0.30379	0.24722	0.291705	0.362648
	TCF19	-0.0923606	0.00403231	0.0743172	0.07766	0.784411	0.328444
	TCF20	-0.511916	-0.385239	-0.373404	-0.56629	0.478362	0.711111
	TRIM24	-0.00313028	0.196368	0.0550179	0.2567	0.302862	0.331313
	TRIM28	0.102761	-0.0957689	-0.203137	0.2497	0.200207	0.1885
	TRIM33	0.249434	0.234636	0.208688	-0.01583	0.908255	0.699721
	TRIM66	0.290293	0.0955492	-0.126214	-0.43069	0.0114515	0.00364194
	UBR7	0.221717	0.232206	0.400894	-0.03411	0.398492	0.232104
	UHRF1	-0.0898872	0.0904809	0.0921157	-0.02812	0.4508	0.733561
	UHRF2	-0.126448	-0.0738643	-0.236306	-0.4038	0.365188	0.0751963
	WHSC1	0.0103697	0.0483695	0.0954254	-0.03764	0.927923	0.674007
	WHSC1L1	0.891629	3.2539	2.84691	2.71251	0.0844351	0.818757
	ZMYND11	0.375526	0.33607	0.441115	0.08311	0.663296	0.49286
	ZMYND8	0.320817	0.493069	0.796129	0.46776	0.0386124	0.0207106
