# Supplementary material for: Integrative genomic and transcriptomic analysis for pinpointing recurrent alterations of plant homeodomain genes and their clinical significance in breast cancer
Source: Oncotarget. 2016 Dec 31;8(8):13099–115. doi: 10.18632/oncotarget.14402 (PMC5355080; doi:10.18632/oncotarget.14402)
Supplement: Supplementary file 15 [file oncotarget-08-13099-s015.xlsx]

## Sheet: S14- Survival
Table 14. Summary of log-Rank statistical analysis of overall survival for PHF expression in TCGA breast cancer
Gene	Cases with mRNA Z Score > 0	Median months survival (Cases with mRNA Z Score > 0)	Cases without mRNA Z Score > 0	Median months survival (Cases without mRNA Z Score > 0)	Long-Rank Test p-value
AIRE	231	113.7	616	114.06	0.382366
ASH1L	564	112.29	283	146.39	0.214544
ASH2L	471	113.73	376	114.72	0.968742
ASXL1	480	114.06	367	113.73	0.951356
ASXL2	427	97.4	420	129.6	0.110025
ASXL3	174	113.73	673	114.72	0.890675
BAZ1A	438	114.06	409	113.7	0.463704
BAZ1B	471	113.73	376	114.72	0.56001
BAZ2A	421	112.29	426	129.47	0.181246
BAZ2B	351	102.69	496	122.8	0.12011
BPTF	518	93.76	329	146.39	0.002212
BRD1	275	140.37	572	102.69	0.065458
BRPF1	397	114.06	450	113.7	0.435912
BRPF3	401	112.29	446	114.06	0.391356
CHD3	199	140.37	648	113.73	0.80483
CHD4	416	113.7	431	114.72	0.176344
CHD5	114	83.8	733	114.06	0.063338
CREBBP	527	113.7	320	144.48	0.839773
CXXC1	235	129.6	612	112.29	0.172891
DIDO1	521	114.72	326	113.73	0.569258
DPF1	266	97.4	581	122.8	0.071449
DPF2	382	122.8	465	97.4	0.445219
DPF3	222	114.72	625	113.73	0.506281
EP300	319	91.92	528	122.8	0.618108
FBXL19	414	113.7	433	114.06	0.44721
G2E3	456	95.63	391	114.72	0.366165
ING1	264	NA	583	95.63	0.00275
ING2	295	122.8	552	113.7	0.190067
ING3	373	114.06	474	113.7	0.808383
ING4	363	122.8	484	93.76	0.060485
ING5	277	114.72	570	113.7	0.809174
INTS12	332	114.06	515	113.7	0.270132
JADE1	316	114.72	531	112.29	0.966529
JADE2	337	113.73	510	114.06	0.081962
JADE3	363	114.06	484	114.72	0.505868
KAT6A	460	102.69	387	129.6	0.073942
KAT6B	266	112.29	581	114.72	0.864852
KDM2A	461	113.7	386	114.72	0.451646
KDM2B	342	113.7	505	114.72	0.757267
KDM4A	363	144.48	484	112.29	0.024251
KDM4B	303	144.48	544	112.29	0.001741
KDM4C	375	112.29	472	122.8	0.520835
KDM5A	464	102.69	383	129.47	0.27885
KDM5B	634	112.29	213	122.8	0.137736
KDM5C	396	114.72	451	113.7	0.306007
KDM5D	N/A	N/A	N/A	N/A	N/A
KDM7A	387	97.4	460	129.47	0.633027
KMT2A	276	102.69	571	114.72	0.653473
KMT2B	N/A	N/A	N/A	N/A	N/A
KMT2C	382	102.69	465	129.47	0.781885
KMT2D	404	114.72	443	114.06	0.436219
KMT2E	413	102.69	434	122.8	0.670848
MLLT10	446	97.4	401	129.6	0.096835
MLLT6	312	129.6	535	113.7	0.249645
MTF2	361	114.06	486	113.7	0.622046
NSD1	438	97.4	409	122.8	0.071562
PHF1	276	140.37	571	112.29	0.20986
PHF10	310	97.4	537	129.6	0.068991
PHF11	249	122.8	598	112.29	0.187356
PHF12	396	129.6	451	112.29	0.152874
PHF13	294	122.8	553	113.7	0.313042
PHF14	420	113.73	427	114.06	0.774205
PHF19	342	129.47	505	112.29	0.512762
PHF2	371	114.72	476	113.73	0.520365
PHF20	497	93.76	350	129.6	0.024744
PHF20L1	580	102.69	267	129.6	0.042606
PHF21A	368	129.6	479	97.4	0.020268
PHF21B	103	97.4	744	114.72	0.266043
PHF23	185	129.6	662	112.29	0.058677
PHF24	159	114.72	688	113.7	0.105569
PHF3	406	102.69	441	114.72	0.51763
PHF6	431	95.63	416	129.6	0.083637
PHF7	241	122.8	606	112.29	0.055059
PHF8	383	113.73	464	114.06	0.068672
PHRF1	300	129.6	547	97.4	0.016836
PYGO1	298	95.63	549	129.47	0.124056
PYGO2	641	122.8	206	97.4	0.295899
RAG2	80	129.47	767	114.06	0.663514
RAI1	231	114.06	616	113.73	0.52561
RSF1	458	102.69	389	129.47	0.19013
SHPRH	403	91.92	444	129.47	0.128868
SP100	326	113.7	521	122.8	0.967306
SP110	296	114.72	551	114.06	0.637236
SP140	225	114.06	622	113.7	0.433321
SP140L	320	114.72	527	112.29	0.894425
TAF3	419	114.06	428	114.72	0.116757
TCF19	393	114.06	454	113.73	0.143656
TCF20	305	129.6	542	113.7	0.468323
TRIM24	384	122.8	463	113.7	0.443379
TRIM28	368	129.47	479	112.29	0.455881
TRIM33	414	93.76	433	114.72	0.231904
TRIM66	305	112.29	542	114.72	0.787049
UBR7	335	89.09	512	129.47	0.131835
UHRF1	375	113.73	472	114.72	0.172824
UHRF2	365	113.73	482	122.8	0.776841
WHSC1	368	113.73	479	114.72	0.640137
WHSC1L1	461	97.4	386	140.37	0.041741
ZMYND11	451	112.29	396	129.6	0.439515
ZMYND8	382	95.63	465	129.6	0.011633
