# Supplementary material for: Integrative genomic and transcriptomic analysis for pinpointing recurrent alterations of plant homeodomain genes and their clinical significance in breast cancer
Source: Oncotarget. 2016 Dec 31;8(8):13099–115. doi: 10.18632/oncotarget.14402 (PMC5355080; doi:10.18632/oncotarget.14402)
Supplement: Supplementary file 16 [file oncotarget-08-13099-s016.xlsx]

## Sheet: TS15-Survivlal in Luminal 
Table 15. Summary of log-rank statistical analysis of overall survival for PHF expression in Luminal TCGA breast cancer
Gene	p-value	Hazard Ratio	95% Confidence Interval
PYGO1	0.00373345	2.06818	1.25313	3.41332
KDM5A	0.0137616	1.87955	1.12945	3.12781
PHF6	0.0159142	1.82223	1.11092	2.98898
PHF20	0.0164877	2.03375	1.125	3.67656
BPTF	0.0233659	1.8856	1.0814	3.28785
CHD5	0.0364989	2.17336	1.03105	4.58122
KDM4B	0.000978024	0.427347	0.254042	0.71888
ING1	0.0116296	0.490888	0.279559	0.861969
PHRF1	0.0533952	0.570618	0.320586	1.01566
DPF1	0.0553485	1.62259	0.984229	2.67499
PHF12	0.0711495	0.644725	0.398735	1.04247
MLLT10	0.0769252	1.55562	0.949665	2.54823
NSD1	0.0832667	1.54149	0.94132	2.52431
TCF20	0.0882544	0.573741	0.300421	1.09572
PHF10	0.0932481	1.51215	0.929915	2.45894
PHF20L1	0.0988395	1.5897	0.912468	2.76958
PHF23	0.102933	0.610347	0.335342	1.11088
DIDO1	0.104095	1.51362	0.915058	2.50371
DPF3	0.104639	0.441925	0.160351	1.21794
ZMYND8	0.112922	1.50039	0.905437	2.48628
UHRF2	0.143987	1.4317	0.88245	2.32281
TCF19	0.150576	1.42895	0.876086	2.33072
TAF3	0.166576	1.40972	0.86463	2.29844
KDM4A	0.167817	0.69939	0.419658	1.16558
KDM5B	0.170842	1.56681	0.819589	2.99529
ASH1L	0.172829	1.49533	0.835473	2.67634
PHF8	0.175339	1.39873	0.859027	2.27751
BRPF1	0.19807	1.388	0.840699	2.29158
RSF1	0.21593	1.36752	0.83139	2.24937
BRD1	0.219285	0.683496	0.371136	1.25875
ASH2L	0.221336	0.733867	0.446098	1.20727
BAZ1A	0.233293	0.74671	0.461135	1.20914
ING2	0.234441	0.742218	0.453252	1.21541
CHD4	0.244938	1.33064	0.820838	2.15705
BAZ1B	0.268783	1.31533	0.808014	2.14117
SHPRH	0.277156	1.30894	0.804354	2.13006
INTS12	0.29934	0.77179	0.472622	1.26033
ING4	0.332103	0.782417	0.475982	1.28613
PYGO2	0.34293	0.770224	0.44837	1.32312
RAI1	0.351312	0.755237	0.417726	1.36545
ZMYND11	0.358109	1.28394	0.752421	2.19092
WHSC1L1	0.360952	1.2681	0.760901	2.11339
ASXL2	0.37735	1.24474	0.764895	2.0256
JADE1	0.378219	1.24033	0.767524	2.00438
JADE3	0.403033	0.814767	0.503671	1.31801
RAG2	0.417177	1.41463	0.609404	3.28381
ASXL1	0.422679	1.22004	0.749716	1.98543
BAZ2B	0.42354	1.21657	0.752149	1.96775
JADE2	0.429255	0.818437	0.497613	1.3461
PHF13	0.430725	0.818982	0.49797	1.34693
TRIM24	0.446916	0.829143	0.511258	1.34468
PHF7	0.45153	0.822214	0.493526	1.36981
ING5	0.455105	0.81573	0.477594	1.39327
KDM2A	0.4585	1.20062	0.739902	1.94823
KDM4C	0.480669	1.18875	0.734756	1.92326
BAZ2A	0.494	1.18531	0.727813	1.93038
EP300	0.495547	0.836405	0.500048	1.39901
AIRE	0.534616	0.836716	0.476316	1.46981
KAT6A	0.541854	1.16782	0.709071	1.92337
PHF2	0.548945	0.863641	0.534498	1.39547
PHF19	0.551598	0.845549	0.486413	1.46985
PHF1	0.55625	0.847695	0.488588	1.47074
TRIM28	0.558537	0.856789	0.510229	1.43874
CHD3	0.562414	1.17749	0.677035	2.04786
WHSC1	0.571664	1.14888	0.709984	1.85908
KDM5C	0.57751	1.14673	0.708072	1.85715
CXXC1	0.601704	0.836072	0.426457	1.63912
TRIM33	0.607518	1.13741	0.695658	1.85967
SP100	0.618378	1.13314	0.692741	1.85352
UBR7	0.629472	1.12584	0.695405	1.82271
SP140	0.633152	1.16474	0.622316	2.17994
PHF11	0.633433	0.88403	0.532502	1.46762
KDM7A	0.649697	0.892151	0.545068	1.46024
SP140L	0.654624	1.11995	0.681607	1.84018
ING3	0.655551	1.11768	0.685351	1.82271
KMT2E	0.658496	0.89686	0.553332	1.45366
CREBBP	0.693404	0.902026	0.540126	1.50641
PHF21B	0.724634	1.1123	0.615079	2.01148
BRPF3	0.740457	0.921989	0.570106	1.49106
KMT2D	0.77533	0.930893	0.569227	1.52235
MLLT6	0.793889	1.07554	0.622743	1.85758
KMT2C	0.79776	0.938804	0.579129	1.52186
TRIM66	0.802398	1.06359	0.656199	1.72391
PHF21A	0.80335	1.06315	0.656487	1.72174
ASXL3	0.808355	1.07607	0.594981	1.94614
PHF14	0.821725	0.945999	0.583653	1.5333
KDM2B	0.835757	1.05625	0.629581	1.77208
PHF3	0.868144	1.04177	0.642637	1.68879
G2E3	0.882157	1.03798	0.63409	1.69912
UHRF1	0.92365	1.024	0.630491	1.6631
DPF2	0.928726	1.02221	0.631629	1.65433
SP110	0.932406	0.977965	0.584409	1.63655
KMT2A	0.944292	0.98206	0.591027	1.63181
FBXL19	0.944675	1.01744	0.624432	1.65778
KAT6B	0.948272	0.984197	0.608254	1.5925
KIAA1045	0.957385	1.02554	0.406673	2.58617
MTF2	0.961513	0.987947	0.603723	1.6167
