# Supplementary material for: Integrative genomic and transcriptomic analysis for pinpointing recurrent alterations of plant homeodomain genes and their clinical significance in breast cancer
Source: Oncotarget. 2016 Dec 31;8(8):13099–115. doi: 10.18632/oncotarget.14402 (PMC5355080; doi:10.18632/oncotarget.14402)
Supplement: Supplementary file 17 [file oncotarget-08-13099-s017.xlsx]

## Sheet: TS16 shRNA
Table 16. shRNA dropout rate of 11 most amplified/gained PHF genes in 29 breast cancer cell lines based on the GARP (Gene Activity Ranking Profile) scores in COLT-Cancer database
Gene	Fraction of breast cancer cell lines with significance (p < 0.10)	GARP score & p-value	BT20	BT474	BT549	CAMA-1	CAL-51	EFM-19	HCC1143	HCC1187	HCC1395	HCC1419	HCC1428	HCC1500	HCC1806	HCC1937	HCC1954	HCC38	Hs 578T	KPL-1	MCF-7	MDA-MB-157	MDA-MB-231	MDA-MB-361	MD-MB-436	MDA-MB-453	MD-MB-468	SKBR3	SW527	T47D	ZR-75-1
PYGO2	0.069	GARP score	-0.38	-0.23	-0.27	-0.25	-0.16	-0.27	-0.55	-0.82	-0.17	-0.37	-0.48	-0.2	-0.74	-0.21	-0.14	-0.32	-0.04	-0.09	-0.07	-0.14	-0.27	-0.13	-0.35	-0.12	-0.07	-0.67	-0.1	-0.1	-0.38
		P value	0.21	0.41	0.52	0.58	0.38	0.16	0.25	0.02	0.73	0.14	0.44	0.44	0.16	0.32	0.51	0.34	0.7	0.49	0.38	0.57	0.34	0.67	0.32	0.16	0.67	0.08	0.57	0.83	0.27
KDM5B	0.41	GARP score	-0.23	-0.13	-0.66	-0.66	-0.17	-0.01	-0.86	-0.38	-0.61	-0.42	-0.53	-0.65	-0.75	-0.35	-0.23	-0.84	-0.11	-0.35	-0.15	-0.34	-0.31	-0.63	-0.94	-0.15	-0.12	-0.97	-0.21	-0.35	-0.75
		P value	0.45	0.66	0.08	0.07	0.35	0.91	0.07	0.29	0.09	0.09	0.39	0.02	0.15	0.13	0.3	0.01	0.32	0.02	0.13	0.14	0.27	0.04	0.02	0.11	0.46	0.01	0.24	0.25	0.03
PHF20L1	0.207	GARP score	-0.46	-0.09	-0.54	-0.3	-0.15	-0.26	-0.82	-0.15	-0.63	-0.06	-0.3	-0.16	-0.73	-0.06	-0.44	-0.19	-0.08	-0.16	-0.06	-0.04	-0.9	-0.22	-0.44	-0.02	-0.37	-0.67	-0.24	-0.37	-0.25
		P value	0.12	0.76	0.15	0.47	0.44	0.18	0.09	0.75	0.09	0.85	0.63	0.56	0.17	0.72	0.07	0.63	0.48	0.18	0.44	0.89	0.01	0.44	0.2	0.52	0.08	0.08	0.19	0.22	0.5
ASH1L		GARP score	-0.12	-0.08	-0.13	-0.31	-0.13	0	-0.01	-0.25	-0.23	-0.11	-0.15	-0.09	-0.12	0.02	-0.06	-0.12	0.01	-0.08	-0.02	-0.07	-0.08	-0.21	-0.12	-0.11	-0.02	-0.25	0.02	-0.1	-0.31
		P value	0.7	0.79	0.81	0.45	0.57	0.93	0.97	0.53	0.58	0.72	0.83	0.77	0.9	0.94	0.83	0.78	0.91	0.59	0.73	0.79	0.74	0.47	0.87	0.17	0.89	0.58	0.99	0.85	0.4
CREBBP	0.035	GARP score	-0.3	-0.16	-0.47	-0.43	-0.08	-0.12	-0.21	-0.26	-0.13	-0.27	-0.89	-0.3	-0.35	-0.22	-0.44	-0.47	-0.23	-0.15	-0.06	-0.31	-0.17	-0.28	-0.41	-0.08	-0.29	-0.27	-0.21	-0.15	-0.51
		P value	0.3	0.56	0.22	0.26	0.83	0.55	0.71	0.52	0.81	0.27	0.16	0.26	0.61	0.32	0.07	0.16	0.11	0.19	0.46	0.17	0.53	0.32	0.23	0.25	0.15	0.53	0.24	0.71	0.13
BPTF	0.035	GARP score	-0.31	-0.28	-0.19	-0.39	-0.17	0.01	-0.25	-0.15	-0.22	-0.05	-0.28	-0.2	-0.31	-0.13	-0.21	-0.14	-0.12	-0.14	-0.09	-0.43	-0.39	-0.43	-0.26	-0.07	-0.05	-0.52	-0.1	-0.15	-0.42
		P value	0.3	0.3	0.67	0.31	0.34	0.95	0.66	0.75	0.6	0.9	0.65	0.44	0.67	0.5	0.34	0.72	0.3	0.25	0.3	0.07	0.17	0.12	0.49	0.28	0.73	0.21	0.59	0.71	0.22
DIDO1		GARP score	-0.24	-0.32	-0.35	-0.29	-0.07	-0.09	-0.44	-0.41	-0.36	-0.37	-0.59	-0.13	-0.71	-0.18	-0.11	-0.26	-0.14	-0.05	-0.05	-0.23	-0.29	-0.35	-0.22	0	0.04	-0.34	-0.12	-0.46	-0.1
		P value	0.43	0.25	0.36	0.49	0.85	0.65	0.38	0.24	0.34	0.14	0.34	0.64	0.18	0.38	0.65	0.45	0.26	0.8	0.56	0.31	0.32	0.2	0.58	0.74	1	0.43	0.5	0.13	0.88
PHF20	0.035	GARP score	-0.21	-0.33	-0.36	-0.27	-0.09	-0.08	-0.19	-0.3	-0.12	-0.26	-0.15	-0.13	-0.6	0	-0.11	-0.08	-0.06	-0.08	-0.08	-0.04	-0.18	-0.12	-0.16	-0.03	-0.1	-0.69	-0.06	-0.28	-0.18
		P value	0.5	0.24	0.35	0.53	0.78	0.7	0.75	0.44	0.83	0.29	0.82	0.63	0.27	0.88	0.61	0.87	0.58	0.57	0.35	0.9	0.51	0.69	0.76	0.47	0.52	0.07	0.77	0.39	0.68
ZMYND8		GARP score	-0.13	-0.06	-0.19	-0.08	-0.03	0.01	-0.02	-0.17	-0.16	-0.17	-0.01	0.02	-0.08	-0.36	-0.15	-0.01	-0.04	-0.03	-0.06	-0.08	-0.12	-0.08	-0.08	0.02	-0.09	-0.11	0.01	-0.08	-0.21
		P value	0.69	0.86	0.68	0.96	0.99	0.95	0.96	0.72	0.74	0.49	0.97	0.99	0.93	0.12	0.5	0.97	0.68	0.94	0.45	0.75	0.62	0.8	0.97	0.86	0.57	0.84	0.98	0.86	0.59
FBXL19		GARP score	-0.18	-0.12	-0.27	-0.32	-0.13	-0.22	-0.17	-0.33	-0.09	-0.19	0	-0.43	-0.23	-0.37	-0.14	-0.23	0	-0.03	-0.08	0.07	0.04	-0.08	-0.23	0.02	-0.13	-0.2	-0.15	-0.36	-0.22
		P value	0.57	0.69	0.5	0.42	0.53	0.25	0.77	0.36	0.89	0.44	0.97	0.11	0.77	0.12	0.51	0.53	0.88	0.92	0.38	1	0.96	0.8	0.55	0.87	0.41	0.66	0.43	0.24	0.57
ASXL1	0.172	GARP score	-0.4	-0.47	-0.5	-0.61	-0.13	-0.37	-0.49	-0.2	-0.45	-0.45	-0.47	-0.32	-0.56	-0.31	-0.34	-0.35	-0.08	-0.15	-0.15	-0.21	-0.52	-0.19	-0.46	-0.11	-0.12	-0.28	-0.22	-0.29	-0.4
		P value	0.17	0.09	0.19	0.09	0.53	0.06	0.33	0.65	0.22	0.08	0.44	0.22	0.32	0.17	0.14	0.29	0.45	0.22	0.14	0.37	0.08	0.52	0.18	0.18	0.44	0.52	0.23	0.37	0.24
